# Supplementary material for: Carbon emissions and low-carbon innovation in firms
Source: PLoS One. 2024 Oct 24;19(10):e0312759. doi: 10.1371/journal.pone.0312759 (PMC11500900; doi:10.1371/journal.pone.0312759)
Supplement: S1 Data — (XLS) [file pone.0312759.s001.xls]

## Sheet: Sheet1
Stkcd	year	LCP	Growth	Mshare	Size	Age	High_tech	Turnover	Capital	CE	Employees	Lev	Revenue	RDI	Pr1	Pr2	Topholder_h	PP	CEID	CEOT	SLCP	LCE	FLCP
2	2010	0	0.0374959	0.00234827	10.0367	3.13549	0	4.25204	16.0121	3.21771	26.0969	0.746861	24.6495	0	13	1.56025	0	797	0.531566	2.68614	0		0
2	2011	0	0.415447	0.00220929	10.2382	3.17805	0	4.12646	16.1293	6.01375	26.2207	0.770997	24.9969	0	16	1.95623	0	942	1.07225	4.9415	0	3.21771	0
2	2012	0	0.436505	0.00220922	10.3424	3.21888	0	3.67354	16.2747	6.09045	26.2207	0.783163	25.3591	0	9	1.29889	0	1178	1.06096	5.02949	0	6.01375	0
2	2013	0	0.313263	0.00288435	10.4725	3.2581	0	3.53869	16.3422	9.58176	26.2207	0.77997	25.519	0	11	1.44092	0	1190	1.34049	8.24127	0	6.09045	0
2	2014	0	0.0810022	0.00181526	10.6127	3.29584	0	3.47302	16.2522	16.0343	26.2207	0.772046	25.519	0	15	2.06242	0	1102	2.96314	13.0712	0	9.58176	0
2	2015	0	0.335828	0.00191209	10.6525	3.3322	0	3.12605	16.3752	20.4404	26.2207	0.777015	25.519	0	12	1.48038	0	1176	2.40583	18.0345	0	16.0343	0
2	2016	0	0.229754	0.00190249	10.973	3.3673	0	3.45427	16.3313	14.2348	26.2207	0.805367	25.519	0	19	2.06544	0	1458	2.16084	12.0739	0	20.4404	0
2	2017	0	0.0100628	0.00181553	11.226	3.4012	0	4.7977	16.3877	25.0715	26.2207	0.839813	25.519	0	15	1.66039	0	1610	2.63251	22.439	0	14.2348	0
2	2018	0	0.225537	0.00109024	11.226	3.43399	0	5.13499	16.3346	18.7648	26.2207	0.845856	25.519	0.946064	9	1.02157	0	1604	1.9628	16.802	0	25.0715	0
2	2019	0	0.235873	0.00106487	11.226	3.43399	0	4.70225	16.2082	22.8758	26.2207	0.84359	25.519	1.06668	6	0.633513	0	1789	2.69706	20.1788	0	18.7648
6	2010	0	0.264703	0.0224464	5.6204	3.09104	0	3.66365	17.1347	0.212675	22.8713	0.701421	21.5729	0	13	1.56025	0	829	0.02382	0.188855	0		0
6	2011	0	0.107127	0.0180093	5.64545	3.13549	0	3.21402	17.0274	0.095653	22.8422	0.652855	21.6746	0	16	1.95623	0	1052	0.016816	0.078837	0	0.212675	0
6	2012	0	0.188072	0.0137976	5.66988	3.17805	0	3.03728	17.0981	0.186617	22.9579	0.620165	21.847	0	9	1.29889	0	1174	0.024913	0.161704	0	0.095653	0
6	2013	0	0.498858	0.013002	5.69036	3.21888	0	2.16189	17.0746	0.45195	23.0227	0.579972	22.2517	0	11	1.44092	0	1288	0.051296	0.400654	0	0.186617	0
6	2014	0	-0.494946	0.00840265	5.79606	3.2581	0	5.04705	17.1757	0.311287	23.1874	0.64142	21.5686	0	15	2.06242	0	1265	0.037821	0.273466	0	0.45195	0
6	2015	0	0.569229	0.00840265	5.86363	3.29584	0	3.47631	17.1757	0.199665	23.2651	0.646151	22.0192	0	12	1.48038	0	1354	0.030209	0.169456	0	0.311287	0
6	2016	0	-0.0808588	0.00478388	5.9135	3.3322	0	3.92113	17.1757	0.310328	23.3012	0.610499	21.9349	0	19	2.06544	0	1515	0.038667	0.271661	0	0.199665	0
6	2017	0	-0.118903	0.00399131	5.9135	3.3673	0	4.43999	17.169	0.067181	23.2989	0.565648	21.8083	0	15	1.66039	0	1506	0.010769	0.056412	0	0.310328	0
6	2018	0	-0.151246	0.00154606	5.93225	3.4012	0	5.38916	17.1355	0.118046	23.3287	0.528236	21.6443	0	9	1.02157	0	1812	0.019607	0.098439	0	0.067181	0
6	2019	0	0.485494	0	5.95324	3.43399	0	4.21976	17.1757	0.330194	23.4798	0.544612	22.04	0	6	0.633513	0	1707	0.045468	0.284726	0	0.118046
8	2010	0	0.0341148	0	4.62497	0	0	7.46708	14.4471	0.00036	19.9027	0.0545822	18.5534	0	16	2.37318	0	1045	5e-05	0.00031	0		0
8	2011	0	0.339574	0	4.62497	0	0	5.52446	14.508	0.03176	19.9027	0.0545822	18.5534	0	9	1.24948	0	1315	0.00363	0.02813	0	0.00036	0
8	2012	0	2.67308	0	7.42952	0	0	1.85178	11.7282	0.047208	20.2352	0.118931	19.6191	0	15	2.15889	1	1509	0.00667	0.040538	0	0.03176	0
8	2013	0	-0.081551	0	7.39142	3.21888	0	2.05823	11.7654	0.014455	20.2559	0.100605	19.534	0	9	1.39557	1	1620	0.002308	0.012147	0	0.047208
8	2015	0	2.67308	0.127997	7.86978	3.29584	1	2.77154	13.3561	0.081731	22.0012	0.189809	20.9818	0.0937923	8	1.34161	0	1729	0.015676	0.066055	0		0
8	2016	0	0.448569	0.090242	7.55119	3.3322	1	4.36707	14.6572	0.106166	22.8265	0.246583	21.3524	0.136767	14	1.96906	0	1899	0.011753	0.094413	0	0.081731
8	2018	0	0.100376	0.0850588	7.87512	3.4012	1	4.08061	14.5767	0.139802	23.0714	0.29251	21.6652	0.243008	13	1.78989	0	2271	0.01528	0.124522	0		0
8	2019	0	0.255465	0.0553562	7.87017	3.43399	1	3.74038	14.7429	0.251141	23.2119	0.370962	21.8927	0.270151	11	1.50479	0	2409	0.045959	0.205182	0	0.139802
10	2010	0	0.034152	0	4.62497	0	1	1.39728	15.8783	0.013629	19.9027	0.59742	18.8385	0.00151921	13	1.56025	0	838	0.002336	0.011293	0		0
10	2011	0	0.211965	0	6.09582	0	1	1.29447	12.9105	0.018957	19.9027	0.60644	19.0308	0	16	1.95623	0	1053	0.002991	0.015966	0	0.013629	0
10	2012	0	0.0223289	0	6.04025	0	1	1.27428	13.0022	0.016859	19.9027	0.602239	19.0528	0.0063327	9	1.29889	0	1128	0.002986	0.013873	0	0.018957	0
10	2013	0	0.925853	0	6.39024	3.2581	1	2.83619	14.292	0.016063	20.7507	0.358152	19.7082	0.0043562	11	1.44092	0	1090	0.002125	0.013938	0	0.016859	0
10	2014	0	-0.364488	0	5.71043	3.29584	1	3.49205	14.6504	0.015437	20.5054	0.314128	19.2549	0	15	2.06242	0	1101	0.002547	0.01289	0	0.016063	0
10	2015	0	2.67308	0	6.20658	3.3322	0	5.39199	15.7532	0.051791	22.3646	0.579577	20.6797	0	12	1.48038	0	1231	0.008509	0.043282	0	0.015437	0
10	2016	0	0.100431	0.00229393	6.24028	3.3673	0	4.60669	15.5919	0.067427	22.3029	0.544721	20.7754	0	19	2.06544	0	1346	0.012015	0.055412	0	0.051791	0
10	2017	0	-0.280622	0.00229393	6.19236	3.4012	0	4.09713	15.5673	0.015935	21.8563	0.620116	20.446	0	15	1.66039	0	1726	0.003002	0.012933	0	0.067427	0
10	2018	0	-0.501876	0.00229418	6.30079	3.43399	0	9.47649	15.3851	0.026207	21.9091	0.819505	19.6602	0.00205572	9	1.02157	0	1792	0.003614	0.022593	0	0.015935	0
10	2019	0	2.67308	0	5.826	0	0	2.26704	16.1705	0.147971	22.1799	0.824373	21.3615	0.00169018	6	0.633513	0	1716	0.022684	0.125287	0	0.026207
11	2010	0	0.174845	9.30234e-06	7.92008	3.2581	0	2.9333	13.6213	0.028222	21.7925	0.699635	20.7164	0	13	1.56025	1	818	0.003392	0.02483	0		0
11	2011	0	0.418244	0	7.90949	3.29584	0	2.48452	13.8531	0.012007	21.9759	0.676791	21.0658	0	16	1.95623	1	1059	0.001506	0.010501	0	0.028222	0
11	2012	0	0.321415	0	7.91936	3.3322	0	2.12255	13.964	0.119146	22.0972	0.619304	21.3445	0	9	1.29889	1	1202	0.013785	0.105361	0	0.012007	0
11	2013	0	-0.130055	0	8.04238	3.3673	0	2.39204	13.8266	0.015107	22.0774	0.534334	21.2052	0	11	1.44092	1	1264	0.002668	0.012439	0	0.119146	0
11	2014	0	-0.216632	0	8.06054	3.4012	0	3.06144	13.8233	0.078468	22.0799	0.465632	20.9611	0	15	2.06242	1	1194	0.01064	0.067828	0	0.015107	0
11	2015	0	-0.150603	0	7.94414	3.43399	0	4.06505	14.078	0.058613	22.2003	0.520347	20.7978	0	12	1.48038	1	1187	0.010949	0.047664	0	0.078468	0
11	2016	0	0.911239	0	7.93021	3.43399	0	3.23152	14.5208	0.279883	22.6185	0.637636	21.4456	0	19	2.06544	1	1309	0.044277	0.235606	0	0.058613	0
11	2017	0	0.410589	0	8.55564	3.43399	0	1.85677	13.673	0.049808	22.4084	0.458117	21.7896	0	15	1.66039	1	1569	0.005359	0.044449	0	0.279883	0
11	2018	0	-0.0404346	0	8.61323	3.43399	0	2.08816	13.6602	0.246084	22.4846	0.425931	21.7483	0	9	1.02157	1	1708	0.036716	0.209368	0	0.049808	0
11	2019	0	0.421359	0	8.9579	3.43399	0	2.71918	14.0123	0.426566	23.1003	0.696768	22.0999	0	6	0.633513	1	2015	0.070853	0.355713	0	0.246084
12	2010	1	0.466906	0.00650896	9.36897	3.2581	0	1.61024	12.082	0.341612	23.2466	0.457945	22.7702	0.0645233	13	1.56025	0	814	0.067844	0.273768	1		0
12	2011	0	0.0680261	0.00657436	9.38505	3.29584	0	1.84765	12.4151	0.315691	23.4499	0.521906	22.836	0.171481	16	1.95623	0	953	0.055719	0.259972	0	0.341612	0
12	2012	0	-0.154324	0.00658197	9.339	3.3322	0	2.04962	11.9259	0.271728	23.386	0.493004	22.6684	0.16283	9	1.29889	0	1167	0.045569	0.226159	0	0.315691	0
12	2013	0	0.105719	0.0065151	9.20593	3.3673	0	1.94974	12.3601	0.271024	23.4366	0.442868	22.7689	0.19099	11	1.44092	0	1148	0.044258	0.226766	0	0.271728	0
12	2014	0	-0.0891274	0.00646337	9.25263	3.4012	0	2.16969	11.8896	0.254999	23.4501	0.442985	22.6755	0.20814	15	2.06242	0	1139	0.045568	0.209431	0	0.271024	0
12	2015	0	0.0548494	0.00618852	9.26369	3.43399	0	2.10704	12.313	0.382038	23.4742	0.511696	22.7289	0.239933	12	1.48038	0	1246	0.060095	0.321943	0	0.254999	0
12	2016	0	0.207673	0.00613727	9.35141	3.43399	0	1.9107	12.3447	0.352408	23.5651	0.525907	22.9176	0.341554	19	2.06544	0	1314	0.063328	0.28908	0	0.382038	6
12	2017	6	0.212313	0.00488727	9.40137	3.43399	0	1.7956	12.9184	0.592693	23.6955	0.55057	23.1101	0.368238	15	1.66039	0	1530	0.075272	0.517421	1	0.352408	3
12	2018	3	-0.0247659	0.00638589	9.2873	3.43399	0	1.80154	13.0309	0.437954	23.6737	0.505634	23.0851	0.381711	9	1.02157	0	1839	0.074452	0.363502	1	0.592693	4
12	2019	4	-0.0130005	0.00391196	9.25474	3.43399	0	1.73808	13.0232	0.558066	23.6248	0.457957	23.072	0.440885	6	0.633513	0	1718	0.059936	0.49813	1	0.437954
14	2010	0	0.0595163	4.70489e-06	4.62497	2.94444	0	2.16236	16.4758	0.046087	21.1868	0.647874	20.4156	0	13	1.56025	0	773	0.00777	0.038317	0		0
14	2011	0	-0.456148	0	5.17615	2.99573	0	4.4951	16.0252	0.018041	21.3096	0.663812	19.8066	0	16	1.95623	0	1044	0.002663	0.015378	0	0.046087	0
14	2012	0	0.0537014	0	5.15329	3.04452	0	4.79577	16.1726	0.036538	21.4266	0.686526	19.8589	0	9	1.29889	0	1040	0.004512	0.032026	0	0.018041	0
14	2013	0	0.338565	0	5.3799	3.09104	0	3.35617	15.863	0.024031	21.3613	0.649425	20.1505	0	11	1.44092	0	1246	0.002526	0.021505	0	0.036538	0
14	2014	0	-0.0924461	0	5.3799	3.13549	0	4.3702	16.0561	0.047858	21.5283	0.676601	20.0535	0	15	2.06242	0	1121	0.009064	0.038794	0	0.024031	0
14	2015	0	-0.192651	1.14028e-05	5.22575	3.17805	0	5.25277	16.1812	0.025311	21.4982	0.643892	19.8395	0	12	1.48038	0	1241	0.003893	0.021418	0	0.047858	0
14	2016	0	0.502267	1.14028e-05	5.0876	3.21888	0	3.01859	16.1643	0.074103	21.3512	0.575952	20.2465	0	19	2.06544	0	1525	0.008159	0.065944	0	0.025311	0
14	2017	0	-0.173363	0	5.04986	3.2581	0	2.97828	15.9776	0.013857	21.1474	0.476437	20.0561	0	15	1.66039	0	1497	0.002629	0.011228	0	0.074103	0
14	2018	0	-0.302474	0	4.99721	3.29584	0	5.3565	16.3075	0.032106	21.3742	0.504366	19.6958	0	9	1.02157	0	1592	0.005314	0.026792	0	0.013857	0
14	2019	0	0.224095	0	5.03695	3.3322	0	4.50168	16.3028	0.066818	21.4025	0.515342	19.898	0	6	0.633513	1	1681	0.012535	0.054283	0	0.032106
16	2010	0	0.290551	5.48185e-06	9.92447	3.2581	1	0.962332	13.4501	0.783211	23.5246	0.743477	23.563	0.159117	13	1.56025	0	843	0.089991	0.69322	0		2
16	2011	2	-0.052236	5.48185e-06	9.88959	3.29584	1	1.04247	13.4694	0.776719	23.551	0.749408	23.5094	0.169709	16	1.95623	0	1017	0.155344	0.621375	1	0.783211	2
16	2012	2	0.130737	0	9.94261	3.3322	1	0.903209	13.3687	0.709458	23.5304	0.743593	23.6322	0.207196	9	1.29889	0	1088	0.116706	0.592752	1	0.776719	1
16	2013	1	0.0910071	0	9.93023	3.3673	1	0.786899	13.3191	1.07917	23.4797	0.728132	23.7193	0.23	11	1.44092	0	1266	0.210006	0.869163	1	0.709458	0
16	2014	0	-0.0291526	0	9.84033	3.4012	1	0.863869	13.4379	0.862233	23.5434	0.743884	23.6897	0.219	15	2.06242	0	1242	0.11985	0.742383	0	1.07917	1
16	2015	1	-0.0529417	7.02175e-05	9.82774	3.43399	1	0.77468	13.2526	0.832787	23.38	0.784184	23.6354	0.229397	12	1.48038	0	1204	0.105681	0.727106	1	0.862233	1
16	2016	1	0.103515	0	9.76365	3.43399	1	0.849442	13.5554	1.02263	23.5707	0.807546	23.7339	0.191651	19	2.06544	0	1312	0.172824	0.849803	1	0.832787	0
16	2017	0	0.538363	1.07976e-05	9.78819	3.43399	1	0.754416	13.8738	1.18315	23.8828	0.652011	24.1646	0.329677	15	1.66039	0	1549	0.194865	0.988284	0	1.02263	0
16	2018	0	0.477109	1.07976e-05	9.85035	3.43399	1	0.715095	13.9568	2.5625	24.2193	0.713465	24.5547	0.39646	9	1.02157	0	1752	0.301094	2.26141	0	1.18315	1
16	2019	1	0.194948	1.07976e-05	9.86714	3.43399	1	0.772635	14.0918	2.62064	24.4748	0.766908	24.7328	0.5006	6	0.633513	0	1709	0.279622	2.34102	1	2.5625
17	2013	0	-0.0741574	2.57478e-05	4.62497	0	1	0.558852	14.928	0.01045	19.9027	0.887533	19.418	0	11	1.44092	0	1187	0.001409	0.009041	0		0
17	2014	0	-0.217774	1.50105e-05	4.62497	3.13549	1	0.455643	13.7564	0.00834	19.9027	0.737887	19.1724	0	15	2.06242	0	1150	0.001523	0.006817	0	0.01045	0
17	2015	0	-0.193712	1.13667e-05	4.62497	3.17805	1	0.455643	13.5403	0.005997	19.9027	0.708077	18.9571	0	12	1.48038	0	1139	0.001001	0.004996	0	0.00834	0
17	2016	0	-0.169715	1.13667e-05	4.62497	3.21888	1	0.455643	13.6804	0.002892	19.9027	0.680489	18.7711	0.000652852	19	2.06544	0	1528	0.000488	0.002404	0	0.005997	0
17	2017	0	-0.0315553	9.56927e-06	4.62497	3.2581	1	0.535018	14.0766	0.007753	19.9027	0.743597	18.7391	0.00091935	15	1.66039	0	1502	0.000871	0.006882	0	0.002892	0
17	2018	0	-0.12789	9.56927e-06	4.62497	3.29584	1	0.610832	14.0468	0.003058	19.9027	0.768163	18.6022	0.00089444	9	1.02157	0	1636	0.000435	0.002623	0	0.007753	0
17	2019	0	-0.365986	9.56927e-06	4.62497	3.3322	1	0.825196	13.7695	0.001962	19.9027	0.817616	18.5534	0.00275328	6	0.633513	0	1879	0.000239	0.001723	0	0.003058
20	2010	0	0.466919	0	6.98286	2.94444	1	0.973597	12.8613	0.033352	20.4029	0.632778	20.4297	0	13	1.56025	1	788	0.006497	0.026855	0		0
20	2011	0	0.174627	0	6.91175	2.99573	1	0.76319	12.795	0.02758	20.3204	0.58566	20.5906	0	16	1.95623	1	990	0.004465	0.023115	0	0.033352	0
20	2012	0	-0.173431	0	6.96602	3.04452	1	0.94164	12.8004	0.026255	20.34	0.588963	20.4002	0	9	1.29889	1	1091	0.003261	0.022994	0	0.02758	0
20	2013	0	-0.134095	0	6.95368	3.09104	1	1.16676	12.9512	0.027004	20.4104	0.62581	20.2562	0	11	1.44092	1	1211	0.003986	0.023018	0	0.026255	0
20	2014	0	0.108514	0	6.96508	3.13549	1	1.67339	13.6391	0.017123	20.874	0.758028	20.3592	0	15	2.06242	1	1251	0.002033	0.01509	0	0.027004	0
20	2015	0	-0.281193	0	6.71052	3.17805	1	2.3125	13.9726	0.019582	20.8674	0.72819	20.029	0	12	1.48038	1	1340	0.002563	0.017019	0	0.017123	0
20	2016	0	0.239685	0	6.84694	3.21888	1	1.02149	12.8257	0.019515	20.2652	0.494528	20.2439	0	19	2.06544	1	1337	0.003448	0.016067	0	0.019582	0
20	2017	0	0.385796	0	6.90073	3.2581	1	0.733955	12.7673	0.020521	20.2609	0.490804	20.5702	0	15	1.66039	1	1643	0.003971	0.01655	0	0.019515	0
20	2018	0	-0.257556	0	6.92363	3.29584	1	0.968673	12.661	0.024287	20.2405	0.475007	20.2724	0	9	1.02157	1	1862	0.002907	0.02138	0	0.020521	0
20	2019	0	0.13266	0.00999431	6.90575	3.3322	1	0.851164	12.6676	0.028125	20.2358	0.463615	20.3969	0.00664916	6	0.633513	1	1730	0.005468	0.022657	0	0.024287
21	2010	0	0.549501	0.00139786	9.76933	2.89037	1	0.455643	12.3546	0.923546	22.6204	0.328237	23.7568	0.049974	13	1.56025	1	710	0.149522	0.774024	0		2
21	2011	2	-0.103081	0.00139786	9.83564	2.94444	1	0.554833	12.9115	0.627576	23.059	0.582013	23.6481	0.0785609	16	1.95623	1	1108	0.094889	0.532687	1	0.923546	5
21	2012	5	-0.119743	0.0014604	9.75725	2.99573	1	0.620833	12.9765	0.691078	23.0438	0.59178	23.5205	0.148988	9	1.29889	1	1041	0.117967	0.573111	1	0.627576	0
21	2013	0	-0.0829284	0.00130954	9.60784	3.04452	1	0.912698	13.5099	0.625457	23.3426	0.638573	23.4339	0.149104	11	1.44092	1	1094	0.093193	0.532264	0	0.691078	0
21	2014	0	0.0933961	0.00130954	9.7703	3.09104	1	0.878757	13.4033	0.561946	23.394	0.649905	23.5232	0.15053	15	2.06242	1	1289	0.065635	0.496311	0	0.625457	3
21	2015	3	-0.0658197	0.00130954	9.92701	3.13549	1	0.933322	13.146	0.432098	23.3861	0.636919	23.4552	0.168169	12	1.48038	1	1210	0.072636	0.359462	1	0.561946	0
21	2016	0	-0.0190501	0.00130954	10.5129	3.17805	1	0.777572	12.1938	0.468225	23.1843	0.547908	23.4359	0.166857	19	2.06544	1	1340	0.082595	0.38563	0	0.432098	0
21	2017	0	-0.0570298	0.00172397	10.1116	3.21888	1	1.16817	13.0285	0.59863	23.5326	0.642835	23.3772	0.159081	15	1.66039	1	1688	0.074948	0.523682	0	0.468225	0
21	2018	0	0.130278	0.00172397	9.99761	3.2581	1	0.996004	13.0368	0.660123	23.4957	0.576803	23.4997	0.199816	9	1.02157	1	1576	0.067861	0.592262	0	0.59863	0
21	2019	0	-0.176651	0.0016424	10.2981	3.29584	1	1.39546	12.9104	0.46943	23.6385	0.615132	23.3053	0.20816	6	0.633513	1	1680	0.068678	0.400752	0	0.660123
23	2010	0	0.178794	7.76902e-05	7.12125	3.2581	0	1.02056	13.1011	0.053367	20.6598	0.661815	20.6395	0	13	1.56025	0	853	0.008064	0.045303	0		0
23	2011	0	-0.129909	1.16031e-05	7.10497	3.29584	0	1.36671	13.3545	0.052247	20.8127	0.684301	20.5003	0	16	1.95623	0	1105	0.005883	0.046364	0	0.053367	0
23	2012	0	0.0972328	1.16031e-05	7.15774	3.3322	0	1.38851	13.6178	0.038519	20.9213	0.665814	20.5931	0	9	1.29889	0	1050	0.007315	0.031204	0	0.052247	0
23	2013	0	0.218224	1.16031e-05	7.11721	3.3673	0	1.25747	13.7741	0.071817	21.0196	0.691395	20.7905	0	11	1.44092	0	1143	0.008927	0.06289	0	0.038519	0
23	2014	0	0.0213333	2.16206e-06	7.12448	3.4012	0	1.34938	13.8688	0.061418	21.1112	0.711966	20.8116	0	15	2.06242	0	1243	0.008107	0.053311	0	0.071817	0
23	2015	0	-0.0499389	0	7.11721	3.43399	0	1.50883	13.9467	0.064393	21.1717	0.714821	20.7604	0	12	1.48038	0	1164	0.007618	0.056775	0	0.061418	0
23	2016	0	-0.0268295	0	7.0639	3.43399	0	1.49903	13.9711	0.033345	21.138	0.699066	20.7332	0	19	2.06544	0	1286	0.004945	0.0284	0	0.064393	0
23	2017	0	0.217065	0	7.02376	3.43399	0	1.58773	14.2539	0.070655	21.3919	0.754666	20.9296	0	15	1.66039	0	1695	0.010549	0.060106	0	0.033345	0
23	2018	0	0.310888	0	6.9921	3.43399	0	1.44011	14.4654	0.116529	21.565	0.781529	21.2003	0	9	1.02157	0	1733	0.018808	0.097721	0	0.070655	0
23	2019	0	0.136042	0	6.98472	3.43399	0	1.37632	14.4922	0.075149	21.6473	0.767842	21.3279	0	6	0.633513	0	1958	0.007575	0.067574	0	0.116529
27	2010	0	0.0944832	0	4.84419	2.89037	0	2.33218	17.1757	0.522066	24.093	0.435322	23.2462	0	13	1.56025	1	752	0.092197	0.429869	0		0
27	2011	0	0.15422	0	8.17329	2.94444	0	2.19011	14.7731	0.405576	24.1735	0.462982	23.3896	0	16	1.95623	1	1014	0.050859	0.354717	0	0.522066	0
27	2012	0	-0.108329	0	8.13212	2.99573	0	2.52245	14.8475	0.514671	24.2002	0.457686	23.2749	0.0117318	9	1.29889	1	1139	0.057283	0.457388	0	0.405576	0
27	2013	0	-0.0372374	0	8.15104	3.04452	0	2.70376	14.8561	0.365242	24.2316	0.435835	23.237	0.0186015	11	1.44092	1	1080	0.045071	0.320171	0	0.514671	0
27	2014	0	0.0125709	0	8.22202	3.09104	0	3.07383	15.02	0.306625	24.3724	0.470503	23.2495	0.022929	15	2.06242	1	1084	0.054518	0.252107	0	0.365242	0
27	2015	0	-0.110032	0	8.47741	3.13549	0	5.21721	15.0143	0.271975	24.7849	0.571741	23.1329	0.032913	12	1.48038	1	1140	0.030026	0.241949	0	0.306625	0
27	2016	0	0.0169029	0	8.58167	3.17805	0	5.37741	14.714	0.350964	24.8319	0.592068	23.1497	0.0456671	19	2.06544	1	1327	0.068017	0.282947	0	0.271975	0
27	2017	0	0.373538	0	8.67334	3.21888	0	4.96794	14.9159	0.928251	25.0701	0.679887	23.4671	0.0175326	15	1.66039	1	1463	0.175161	0.75309	0	0.350964	0
27	2018	0	0.19179	0	8.80222	3.2581	0	4.59179	14.9632	0.895194	25.1668	0.676944	23.6425	0.163453	9	1.02157	1	1770	0.140277	0.754917	0	0.928251	0
27	2019	0	0.12358	0	8.84434	3.29584	0	4.617	14.8519	0.746878	25.2888	0.650566	23.759	0.208831	6	0.633513	1	1775	0.106355	0.640523	0	0.895194
29	2010	0	0.361077	0	7.52941	2.89037	0	3.30941	14.1858	0.045839	21.9409	0.615344	20.7441	0	13	1.56025	1	799	0.006344	0.039495	0		0
29	2011	0	0.00523028	0	7.48773	2.94444	0	3.1529	14.182	0.044227	21.8976	0.567289	20.7493	0	16	1.95623	1	1012	0.004489	0.039738	0	0.045839	0
29	2012	0	0.00365612	0	7.48268	2.99573	0	3.60411	14.3585	0.044593	22.035	0.594074	20.753	0	9	1.29889	1	1097	0.006457	0.038136	0	0.044227	0
29	2013	0	1.05454	0	7.45934	3.04452	0	1.99156	14.539	0.216283	22.1619	0.588383	21.473	0	11	1.44092	1	1061	0.034324	0.181959	0	0.044593	0
29	2014	0	0.0074787	0	7.51698	3.09104	0	2.05181	14.5335	0.126743	22.1992	0.535301	21.4805	0	15	2.06242	1	1077	0.018568	0.108175	0	0.216283	0
29	2015	0	0.0145637	8.89627e-05	7.48717	3.13549	0	1.93215	14.5112	0.079321	22.1536	0.472851	21.4949	0	12	1.48038	1	1301	0.009241	0.07008	0	0.126743	0
29	2016	0	0.0872058	8.89627e-05	7.58528	3.17805	0	1.60951	14.3096	0.088932	22.0545	0.335385	21.5785	0	19	2.06544	1	1267	0.017244	0.071688	0	0.079321	0
29	2017	0	-0.427764	8.89627e-05	7.5559	3.21888	0	2.96398	14.3332	0.051081	22.1069	0.323178	21.0203	0	15	1.66039	1	1578	0.008188	0.042893	0	0.088932	0
29	2018	0	0.616143	8.89627e-05	7.57763	3.2581	0	2.14505	14.4867	0.111159	22.2635	0.314014	21.5004	0	9	1.02157	1	1675	0.017619	0.09354	0	0.051081	0
29	2019	0	0.171734	9.09396e-05	7.56268	3.29584	0	1.92631	14.5877	0.125975	22.3145	0.282032	21.6589	0	6	0.633513	1	1834	0.022247	0.103728	0	0.111159
30	2014	0	-0.04166	0.00319564	8.75527	3.09104	1	1.45132	13.1456	0.169872	22.7072	0.345046	22.3347	0.124683	6	1.01317	0	474	0.027298	0.142574	0		0
30	2015	0	-0.135429	0.0122288	8.86503	3.13549	1	1.86664	13.1785	0.232082	22.8133	0.343888	22.1892	0.116216	2	0.338352	0	584	0.036831	0.195251	0	0.169872	1
30	2016	1	0.352169	0.0122288	8.85009	3.17805	1	1.5491	13.3496	0.260177	22.9286	0.3635	22.4909	0.125211	5	0.808016	0	654	0.049772	0.210405	1	0.232082	0
30	2017	0	0.228161	0.00706185	8.84908	3.21888	1	1.44084	13.5531	0.210252	23.0616	0.389791	22.6964	0.162608	2	0.405515	0	618	0.037194	0.173058	0	0.260177	0
30	2018	0	0.0916515	0.00451933	8.93063	3.2581	1	1.48769	13.571	0.412992	23.1813	0.389844	22.7841	0.213965	14	1.93157	0	649	0.053069	0.359923	0	0.210252	0
30	2019	0	0.2816	0.00210052	8.9153	3.29584	1	1.28387	13.725	0.449111	23.2821	0.423117	23.0322	0.213844	2	0.295116	0	668	0.054612	0.394499	0	0.412992
31	2010	0	0.0496802	8.46652e-06	7.43367	2.89037	0	9.5448	16.102	0.204812	23.7276	0.696077	21.4716	0	13	1.56025	1	822	0.02935	0.175462	0		0
31	2011	0	1.62166	8.46652e-06	7.54274	2.94444	0	5.8838	16.5757	0.43814	24.2077	0.781679	22.4355	0	16	1.95623	1	968	0.065327	0.372813	0	0.204812	0
31	2012	0	0.433818	8.46652e-06	7.80057	2.99573	0	4.38503	16.3897	0.796215	24.274	0.782565	22.7958	0	9	1.29889	1	1094	0.109559	0.686656	0	0.43814	0
31	2013	0	0.281156	8.46652e-06	7.83992	3.04452	0	3.98901	16.4936	0.957318	24.4271	0.779069	23.0436	0	11	1.44092	1	1134	0.122537	0.834781	0	0.796215	0
31	2014	0	-0.111784	8.46652e-06	7.92769	3.09104	0	5.12248	16.5009	1.0412	24.5587	0.769711	22.925	0	15	2.06242	1	1119	0.135565	0.905638	0	0.957318	0
31	2015	0	0.493175	6.34989e-06	7.95823	3.13549	0	4.09804	16.668	1.04787	24.7364	0.79961	23.3259	0	12	1.48038	1	1228	0.185369	0.862506	0	1.0412	0
31	2016	0	0.335245	6.34989e-06	8.04623	3.17805	0	3.39952	16.6347	0.828787	24.8387	0.815795	23.615	0	19	2.06544	1	1509	0.106996	0.721791	0	1.04787	0
31	2017	0	-0.220959	6.34989e-06	8.1038	3.21888	0	5.3945	16.7972	1.05986	25.0507	0.844959	23.3653	0	15	1.66039	1	1725	0.139901	0.919956	0	0.828787	0
31	2018	0	0.00549902	6.46016e-06	8.35185	3.2581	0	6.45713	16.7623	2.45574	25.236	0.849079	23.3708	0	9	1.02157	1	1769	0.490411	1.96533	0	1.05986	0
31	2019	0	1.39289	2.73358e-06	9.15504	3.29584	0	5.42175	16.4644	1.39288	25.9337	0.767767	24.2433	0	6	0.633513	1	1762	0.226761	1.16612	0	2.45574
32	2010	0	0.19906	0.00025855	7.46394	2.89037	1	0.996386	13.3793	0.079211	21.1217	0.461773	21.1253	0	13	1.56025	1	847	0.008515	0.070696	0		0
32	2011	0	0.151976	0.00025855	7.21891	2.94444	1	0.914163	13.4785	0.040791	21.177	0.447662	21.2668	0.00394323	16	1.95623	1	978	0.00549	0.035301	0	0.079211	0
32	2012	0	-0.119137	0.000216547	7.14204	2.99573	1	1.11546	13.7217	0.102272	21.2492	0.380335	21.1399	0.0391043	9	1.29889	1	1170	0.010258	0.092014	0	0.040791	0
32	2013	0	0.0715724	0.000185043	7.10743	3.04452	1	0.923693	13.5965	0.086946	21.1297	0.32395	21.209	0.0260211	11	1.44092	1	1232	0.014981	0.071965	0	0.102272	0
32	2014	0	0.889225	0.000101286	7.03878	3.09104	1	0.901035	14.4402	0.296461	21.741	0.460739	21.8452	0.0281564	15	2.06242	1	1057	0.032136	0.264325	0	0.086946	0
32	2015	0	-0.358459	4.4845e-06	7.32909	3.13549	0	1.07902	13.8125	0.071918	21.4774	0.290364	21.4013	0.039406	12	1.48038	1	1295	0.008127	0.063791	0	0.296461	0
32	2016	0	0.00875448	0.00363704	7.28619	3.17805	0	0.983953	13.7628	0.071945	21.3939	0.20752	21.41	0.0327567	19	2.06544	1	1490	0.009943	0.062002	0	0.071918	0
32	2017	0	-0.133971	0.00363704	7.13966	3.21888	0	1.11985	13.9253	0.077167	21.3794	0.186046	21.2662	0.0292056	15	1.66039	1	1451	0.009762	0.067405	0	0.071945	0
32	2018	0	-0.0699517	0.00371237	6.12468	3.2581	0	1.3453	15.0791	0.062084	21.4903	0.295935	21.1937	0.0321272	9	1.02157	1	1721	0.012181	0.049903	0	0.077167	0
32	2019	0	-0.0621904	0.00278438	6.07074	3.29584	0	1.56033	15.2411	0.066571	21.5744	0.292026	21.1295	0.0250792	6	0.633513	1	1962	0.008628	0.057943	0	0.062084
36	2010	0	-0.418966	0	6.34914	2.83321	0	3.74323	15.6213	0.140813	22.1524	0.47908	20.8325	0	13	1.56025	0	753	0.024445	0.116368	0		0
36	2011	0	-0.501876	0	6.60665	2.89037	0	7.62199	15.2064	0.013041	22.0745	0.40477	20.0435	0	16	1.95623	0	1021	0.002029	0.011012	0	0.140813	0
36	2012	0	-0.313006	0	6.27099	2.94444	0	12.258	15.6736	0.008116	22.1742	0.430298	19.6681	0	9	1.29889	0	1122	0.000945	0.007171	0	0.013041	0
36	2013	0	-0.446719	8.89769e-06	6.25383	2.99573	0	12.347	15.6622	0.00948	22.1574	0.395484	19.0762	0	11	1.44092	0	1109	0.001027	0.008453	0	0.008116	0
36	2014	0	0.0657357	8.89769e-06	6.38856	3.04452	0	12.347	15.6008	0.005823	22.2425	0.454282	19.1398	0	15	2.06242	0	1160	0.001042	0.004781	0	0.00948	0
36	2015	0	0.992641	0.00702331	6.59715	3.09104	0	12.347	15.7992	0.028085	22.5895	0.584915	19.8293	0	12	1.48038	0	1345	0.003379	0.024706	0	0.005823	0
36	2016	0	2.67308	0.00651286	6.69827	3.13549	0	4.47819	16.0518	0.245833	22.998	0.586168	21.4988	0	19	2.06544	0	1278	0.031614	0.214219	0	0.028085	0
36	2017	0	0.828829	0.00600883	6.69703	3.17805	0	2.19517	15.9023	0.16459	22.8887	0.417036	22.1025	0	15	1.66039	0	1466	0.02747	0.13712	0	0.245833	0
36	2018	0	-0.160427	0.00711297	6.72743	3.21888	0	3.2667	16.1548	0.086692	23.1114	0.500599	21.9276	0	9	1.02157	0	1956	0.012042	0.07465	0	0.16459	0
36	2019	0	-0.0497658	0.00668728	6.67582	3.2581	0	3.83195	16.3259	0.172171	23.2199	0.534994	21.8766	0	6	0.633513	0	1943	0.025171	0.147	0	0.086692
37	2010	0	-0.142464	2.87427e-05	5.84932	2.83321	0	3.29578	15.7947	0.076336	22.387	0.633932	21.1944	0	13	1.56025	0	840	0.00987	0.066466	0		0
37	2011	0	0.508255	4.04006e-05	5.78996	2.89037	0	2.2571	16.0465	0.1134	22.4194	0.653787	21.6053	0	16	1.95623	0	1109	0.016874	0.096526	0	0.076336	0
37	2012	0	-0.476183	2.53549e-05	5.77144	2.94444	0	4.3748	16.148	0.038226	22.4346	0.688802	20.9587	0	9	1.29889	0	1165	0.007592	0.030634	0	0.1134	0
37	2013	0	-0.122501	3.02988e-05	5.74939	2.99573	0	4.89928	16.1759	0.02914	22.4171	0.669176	20.828	0	11	1.44092	0	1226	0.00394	0.0252	0	0.038226	0
37	2014	0	0.111375	4.04006e-05	5.71043	3.04452	0	4.09724	16.1168	0.032123	22.3439	0.727446	20.9336	0	15	2.06242	0	1123	0.003758	0.028365	0	0.02914	0
37	2015	0	0.0898765	2.87427e-05	6.39192	3.09104	0	3.40505	15.3398	0.048611	22.2449	0.880147	21.0197	0	12	1.48038	0	1267	0.008993	0.039618	0	0.032123	0
37	2016	0	0.170311	2.87427e-05	6.3315	0	0	2.77221	15.3669	0.067454	22.1966	0.536181	21.1769	0	19	2.06544	0	1395	0.007535	0.059919	0	0.048611	0
37	2017	0	0.299651	3.1276e-05	6.2519	3.17805	0	1.40964	14.6915	0.065289	21.7824	0.298029	21.439	0	15	1.66039	0	1431	0.008683	0.056606	0	0.067454	0
37	2018	0	-0.0786159	3.1276e-05	6.25383	3.21888	0	1.75451	14.9804	0.052634	21.9194	0.384122	21.3572	0	9	1.02157	0	1831	0.007353	0.045281	0	0.065289	0
37	2019	0	-0.351396	3.1276e-05	6.24611	3.2581	0	2.63318	14.9618	0.058996	21.8924	0.359328	20.9242	0	6	0.633513	0	1654	0.008802	0.050194	0	0.052634
39	2010	0	1.5283	0.000310586	11.0565	2.94444	0	1.04563	13.187	2.53395	24.7147	0.645179	24.67	0.226503	13	1.56025	0	755	0.452564	2.08139	0		3
39	2011	3	0.238693	0.000186712	11.0749	2.99573	0	1.00369	13.3553	1.69999	24.8878	0.664184	24.8841	0.359597	16	1.95623	0	1089	0.266898	1.43309	1	2.53395	0
39	2012	0	-0.152686	0	10.9774	3.04452	0	1.15935	13.3925	2.0075	24.8663	0.648892	24.7184	1.90169	9	1.29889	1	1217	0.391863	1.61563	0	1.69999	0
39	2013	0	0.065159	0.000186712	10.9628	3.09104	0	1.25454	13.4782	2.60971	25.0083	0.662616	24.7815	0.501949	11	1.44092	1	1236	0.415205	2.1945	0	2.0075	3
39	2014	3	0.21074	0.000316955	11.025	3.13549	0	1.25268	13.5087	3.32018	25.1981	0.689185	24.9728	0.591756	15	2.06242	1	1219	0.522596	2.79758	1	2.60971	1
39	2015	1	-0.162479	0.000367585	10.9591	3.17805	0	1.81923	13.5376	2.45877	25.3939	0.667536	24.7955	0.614462	12	1.48038	1	1190	0.288413	2.17035	1	3.32018	5
39	2016	5	-0.129063	0.000303199	10.8454	3.21888	0	2.43809	13.8548	2.66214	25.5485	0.685954	24.6573	0.563792	19	2.06544	1	1421	0.514857	2.14728	1	2.45877	5
39	2017	5	0.492809	0.000326228	10.8335	3.2581	0	1.71172	13.9674	2.84347	25.5954	0.668943	25.0579	0.725386	15	1.66039	1	1665	0.319606	2.52387	1	2.66214	6
39	2018	6	0.225396	0.000316484	10.8445	3.29584	0	1.69934	14.2843	4.73613	25.7914	0.670181	25.2612	1.04075	9	1.02157	1	1798	0.815562	3.92057	1	2.84347	10
39	2019	10	-0.0821655	0.000316262	10.8141	3.3322	0	2.00556	14.4093	2.59739	25.8714	0.680212	25.1755	1.48699	6	0.633513	1	1843	0.405192	2.19219	1	4.73613
40	2010	0	0.115532	0.0012914	7.99159	2.83321	0	2.93796	13.0813	0.03891	21.5489	0.613091	20.4712	0	13	1.56025	0	712	0.00393	0.03498	0		0
40	2011	0	0.0516692	0.00118493	6.52942	2.89037	0	2.31002	14.4679	0.043381	21.3589	0.477982	20.5216	0	16	1.95623	0	1086	0.008047	0.035334	0	0.03891	0
40	2012	0	0.0532405	0.00118493	6.83948	2.94444	0	3.33186	14.7522	0.067893	21.777	0.593918	20.5735	0	9	1.29889	0	1184	0.008412	0.059481	0	0.043381	0
40	2013	0	-0.0531731	0.00118493	6.95464	2.99573	0	4.85894	15.0504	0.06303	22.0997	0.683762	20.5188	0	11	1.44092	0	1280	0.00791	0.05512	0	0.067893	0
40	2014	0	0.271648	0.000425668	6.99026	3.04452	0	4.11932	15.1089	0.058031	22.1748	0.702902	20.7591	0	15	2.06242	0	1190	0.006111	0.05192	0	0.06303	0
40	2015	0	0.607018	1.06475e-05	7.37776	3.09104	0	4.06363	15.1953	0.19259	22.6356	0.804167	21.2335	0	12	1.48038	0	1182	0.029447	0.163143	0	0.058031	0
40	2016	0	1.26538	0	7.45876	3.13549	0	4.58141	15.8394	0.146186	23.5733	0.365806	22.0513	0.00818176	19	2.06544	0	1258	0.028857	0.117329	0	0.19259	0
40	2017	0	1.15477	0	7.96589	3.17805	0	3.55472	15.7837	0.470997	24.0872	0.600067	22.819	0.0403427	15	1.66039	0	1685	0.068766	0.402231	0	0.146186	0
40	2018	0	0.0670597	6.72552e-08	7.72533	3.21888	0	3.96748	16.0598	0.435817	24.262	0.576703	22.8839	0.0594768	9	1.02157	1	1901	0.083459	0.352358	0	0.470997	0
40	2019	0	-0.215591	6.72552e-08	6.73578	3.2581	0	4.55309	16.8256	0.047163	24.1568	0.563673	22.641	0.0407562	6	0.633513	1	1951	0.00516	0.042003	0	0.435817
42	2010	0	-0.290771	0.000526215	7.13887	2.83321	0	4.6913	15.3181	0.071371	22.6387	0.648746	21.093	0	13	1.56025	0	837	0.010342	0.061029	0		0
42	2011	0	0.32436	0.000526215	7.01661	2.89037	0	3.72893	15.5193	0.11877	22.69	0.646232	21.3739	0	16	1.95623	0	1091	0.021046	0.097724	0	0.071371	0
42	2012	0	0.407689	0.000377019	7.02376	2.94444	0	2.78576	15.5593	0.165799	22.7404	0.613915	21.7159	0	9	1.29889	0	1124	0.025649	0.14015	0	0.11877
42	2014	0	0.370459	0.000377019	7.10414	3.04452	0	5.34039	16.3337	0.244328	23.5081	0.796201	21.8328	0	15	2.06242	0	1229	0.048743	0.195585	0		0
42	2015	0	0.664409	0.00682195	7.41938	3.09104	0	4.87763	16.3202	0.216885	23.9269	0.771898	22.3422	0	12	1.48038	1	1237	0.022556	0.194329	0	0.244328	0
42	2016	0	0.607773	0.0068244	7.63916	3.13549	0	3.59321	16.2963	0.49805	24.0961	0.799012	22.8171	0	19	2.06544	1	1319	0.083623	0.414427	0	0.216885	0
42	2017	0	0.0663498	0.00647151	7.74673	3.17805	0	5.04029	16.6075	0.533838	24.4988	0.842186	22.8813	0	15	1.66039	1	1573	0.083492	0.450346	0	0.49805	0
42	2018	0	-0.0822859	0.00497104	7.8411	3.21888	0	5.79829	16.5811	0.152962	24.553	0.833525	22.7954	0	9	1.02157	1	1865	0.027151	0.125811	0	0.533838	0
42	2019	0	-0.0917825	0.00316231	7.87816	3.2581	0	6.25821	16.5213	0.602274	24.5331	0.822497	22.6992	0	6	0.633513	1	1616	0.092027	0.510247	0	0.152962
45	2010	0	0.306774	0.000297306	6.79122	2.83321	0	2.59551	13.908	0.028624	21.2273	0.186933	20.2735	0.0168128	13	1.56025	1	715	0.004165	0.024459	0		0
45	2011	0	0.117736	0.000297306	6.69456	2.89037	0	2.53646	13.5849	0.039934	21.3156	0.242557	20.3848	0.0142319	16	1.95623	1	1110	0.007847	0.032087	0	0.028624	0
45	2012	0	0.185471	0.000297306	7.11233	2.94444	0	2.22533	13.0321	0.05396	21.3549	0.307152	20.555	0.0546588	9	1.29889	1	1123	0.009599	0.044361	0	0.039934	0
45	2013	0	0.338397	0.000197524	7.29641	2.99573	0	2.52123	13.8831	0.034563	21.7712	0.194236	20.8465	0.0728	11	1.44092	1	1215	0.004483	0.03008	0	0.05396	0
45	2014	0	0.0705986	0.000183605	7.28961	3.04452	0	2.33104	13.9125	0.048041	21.761	0.221956	20.9147	0.055071	15	2.06242	1	1279	0.009575	0.038466	0	0.034563	0
45	2015	0	0.0130428	0.000183605	7.15383	3.09104	1	2.42054	14.1898	0.038402	21.8116	0.267673	20.9276	2.61634	12	1.48038	1	1198	0.003879	0.034523	0	0.048041	0
45	2016	0	-0.0232701	0.000183605	7.13569	3.13549	1	3.43815	14.6822	0.062774	22.139	0.164936	20.9041	0.0393088	19	2.06544	1	1280	0.0086	0.054174	0	0.038402	0
45	2017	0	0.231468	0.00163122	7.19669	3.17805	1	2.84352	14.5804	0.051091	22.1573	0.160336	21.1123	0.0390361	15	1.66039	1	1571	0.008047	0.043044	0	0.062774	0
45	2018	0	-0.137704	0.00164491	7.19818	3.21888	1	3.63043	14.6219	0.024574	22.2535	0.251066	20.9641	0.0419518	9	1.02157	1	1741	0.0049	0.019674	0	0.051091	0
45	2019	0	0.69621	0.00106825	7.19893	3.2581	1	2.09963	14.3248	0.102108	22.2343	0.149354	21.4925	0.0531787	6	0.633513	1	1745	0.017471	0.084637	0	0.024574
48	2011	0	0.144192	0	7.09838	0	0	0.94837	13.3433	0.057453	20.9553	0.648379	21.0083	0.0163577	16	1.95623	0	987	0.010531	0.046922	0		0
48	2012	0	0.0929202	0	7.25276	2.94444	0	0.833751	13.032	0.056617	20.9153	0.592418	21.0971	0.0179065	9	1.29889	0	1148	0.008255	0.048362	0	0.057453	0
48	2013	0	0.0770309	0	7.27863	2.99573	0	0.850035	12.988	0.071357	21.0089	0.636463	21.1713	0.0225857	11	1.44092	0	1132	0.00867	0.062687	0	0.056617	0
48	2014	0	0.369964	0	7.2937	3.04452	0	0.9247	13.6843	0.092789	21.4078	0.695063	21.4861	0.0235689	15	2.06242	0	1276	0.01711	0.075679	0	0.071357
48	2016	0	-0.321799	0.0183447	7.43544	3.13549	0	1.25525	13.3697	0.064202	21.3961	0.578484	21.1687	0.023213	19	2.06544	0	1324	0.008545	0.055657	0		0
48	2017	0	-0.00744057	0.0183447	7.35372	3.17805	0	2.51984	14.4357	0.062838	22.0855	0.818492	21.1613	0.0219726	15	1.66039	0	1584	0.011443	0.051395	0	0.064202	0
48	2018	0	1.21793	0.0183447	7.34987	0	0	1.50788	14.7552	0.21681	22.3686	0.763554	21.9578	0.0252016	9	1.02157	1	1837	0.029378	0.187432	0	0.062838	0
48	2019	0	0.431134	0.000208899	6.61473	3.2581	0	1.31579	15.7769	0.356164	22.5908	0.632612	22.3163	0.029754	6	0.633513	1	1622	0.049222	0.306942	0	0.21681
49	2010	0	0.436244	0.000411097	8.34117	2.77259	1	0.646132	12.0249	0.087346	20.5611	0.672747	20.9979	0.057807	13	1.56025	1	759	0.015591	0.071755	0		0
49	2011	0	0.706906	0.000308319	8.58204	2.83321	1	0.631827	12.3571	0.107169	21.0734	0.698867	21.5326	0.0892531	16	1.95623	1	945	0.011714	0.095455	0	0.087346	0
49	2012	0	0.422429	0	8.42727	2.89037	1	0.582514	12.8107	0.194395	21.3445	0.750595	21.8849	0.101231	9	1.29889	1	1242	0.032639	0.161756	0	0.107169	0
49	2013	0	0.377834	0	8.56827	2.94444	1	0.765723	13.3083	0.301085	21.9385	0.806481	22.2054	0.104412	11	1.44092	1	1146	0.044711	0.256374	0	0.194395	0
49	2014	0	0.451357	0	8.70963	2.99573	1	0.731752	13.4974	0.455717	22.2656	0.803558	22.5779	0.114477	15	2.06242	1	1220	0.074054	0.381663	0	0.301085	0
49	2015	0	0.319987	0	8.74973	3.04452	1	0.455643	13.0779	0.334542	21.9478	0.647971	22.8556	0.141788	12	1.48038	1	1359	0.063697	0.270845	0	0.455717	0
49	2016	0	0.0344108	0	9.07004	3.09104	1	0.589815	13.1672	0.426384	22.3614	0.708479	22.8894	0.200962	19	2.06544	1	1366	0.060802	0.365582	0	0.334542	0
49	2017	0	0.431154	0	9.26729	3.13549	1	0.61021	13.3229	0.636756	22.7539	0.761753	23.2479	0.348047	15	1.66039	1	1524	0.072081	0.564675	0	0.426384	0
49	2018	0	0.381489	0	9.2653	3.17805	1	0.511444	13.4924	1.06218	22.9005	0.743297	23.571	0.306587	9	1.02157	1	1826	0.191936	0.870246	0	0.636756	0
49	2019	0	0.0691888	0.000723946	9.18441	3.21888	1	0.475536	13.5115	1.02288	22.8946	0.673751	23.6379	0.296336	6	0.633513	1	1729	0.178186	0.844697	0	1.06218
50	2010	0	0.576943	3.91824e-05	8.91919	2.77259	1	2.30777	12.651	0.136842	22.7991	0.687552	21.9629	0.112428	13	1.56025	1	728	0.020567	0.116275	0		0
50	2011	0	0.336041	3.91824e-05	9.01128	2.83321	1	1.74479	12.577	0.213973	22.8092	0.6375	22.2526	0.109633	16	1.95623	1	1093	0.033637	0.180336	0	0.136842	0
50	2012	0	-0.0609805	3.91824e-05	8.87961	2.89037	1	1.80065	12.6281	0.188231	22.7778	0.608351	22.1897	0.176131	9	1.29889	1	1169	0.035933	0.152298	0	0.213973	0
50	2013	0	0.0428825	3.91824e-05	8.91985	2.94444	1	1.76501	12.8381	0.576374	22.7998	0.588088	22.2316	0.247519	11	1.44092	1	1245	0.076715	0.499659	0	0.188231	0
50	2014	0	1.06275	1.98809e-05	9.49552	2.99573	1	1.68332	12.8653	0.31806	23.4764	0.454445	22.9557	0.53853	15	2.06242	0	1179	0.055661	0.262399	0	0.576374	0
50	2015	0	0.129542	8.59326e-05	9.49281	3.04452	1	2.05401	13.6481	0.374884	23.7973	0.387465	23.0775	0.883481	12	1.48038	0	1353	0.052521	0.322363	0	0.31806	2
50	2016	2	0.0196347	9.69239e-05	9.50286	3.09104	1	2.01917	13.4598	0.595404	23.7996	0.365342	23.0969	1.07771	19	2.06544	0	1300	0.083952	0.511452	1	0.374884	2
50	2017	2	0.305096	7.85812e-05	9.7136	3.13549	1	2.11613	13.4309	2.00212	24.1128	0.511848	23.3632	1.05695	15	1.66039	0	1704	0.288505	1.71361	1	0.595404	4
50	2018	4	1.06327	6.77205e-05	10.6094	3.17805	1	2.07658	12.7907	0.790421	24.8182	0.566855	24.0875	1.80263	9	1.02157	0	1942	0.111845	0.678576	1	2.00212	3
50	2019	3	0.0474007	3.05646e-05	10.5927	3.21888	1	2.16139	12.7976	0.993945	24.9046	0.591951	24.1338	1.85691	6	0.633513	0	1688	0.10834	0.885605	1	0.790421
55	2010	0	0.272683	0.000183981	7.73587	2.83321	0	1.71366	13.218	0.055524	21.412	0.450407	20.8734	0.00204455	13	1.56025	0	729	0.010111	0.045413	0		0
55	2011	0	0.160804	0.000183981	7.98037	2.89037	0	1.60392	13.0272	0.046823	21.4949	0.46746	21.0225	0.00274443	16	1.95623	0	926	0.00804	0.038783	0	0.055524	2
55	2012	2	0.0364219	0.000183981	7.96555	2.94444	0	1.66521	13.1009	0.059067	21.5682	0.502397	21.0582	0.07199	9	1.29889	0	1244	0.006474	0.052593	1	0.046823	0
55	2013	0	0.250175	0.00137276	7.6406	2.99573	0	1.48748	13.658	0.067523	21.6786	0.5322	21.2815	0.103028	11	1.44092	0	1099	0.00707	0.060453	0	0.059067	0
55	2014	0	0.109122	0.00137276	8.01268	3.04452	0	1.88963	13.7075	0.092084	22.0215	0.644927	21.3851	0.0867729	15	2.06242	0	1060	0.009558	0.082526	0	0.067523
55	2016	0	0.648273	0.00164246	7.76174	3.13549	0	1.61448	14.6845	0.446884	22.6383	0.660779	22.1593	0.113321	19	2.06544	0	1414	0.068865	0.378019	0		0
55	2017	0	-0.298867	0.00164246	7.67322	3.17805	0	2.58711	14.5576	0.123779	22.7548	0.575245	21.8042	0.112793	15	1.66039	0	1542	0.020498	0.103281	0	0.446884	0
55	2018	0	0.0343377	0.00165191	7.69894	3.21888	0	3.49622	14.4919	0.081731	23.0897	0.512594	21.838	0.138333	9	1.02157	0	1699	0.008696	0.073035	0	0.123779	0
55	2019	0	-0.0140817	0.00169911	7.78114	3.2581	0	3.78274	14.4904	0.093078	23.1542	0.53991	21.8238	0.136943	6	0.633513	0	1813	0.011914	0.081164	0	0.081731
59	2010	0	2.67308	0	9.0965	2.63906	1	1.10904	13.6433	1.49126	24.0018	0.750634	23.8983	0.109288	9	2.25677	1	299	0.268725	1.22254	0		0
59	2011	0	0.569629	5.11784e-06	9.44169	2.70805	1	0.759814	13.3771	1.11795	24.0744	0.735552	24.3491	0.104767	6	1.43301	1	607	0.147681	0.970267	0	1.49126	0
59	2012	0	-0.0412262	5.11784e-06	9.23474	2.77259	1	0.909593	13.9748	1.65715	24.2123	0.774421	24.307	0.0854831	3	0.637891	1	472	0.199189	1.45796	0	1.11795	0
59	2013	0	0.154107	5.11784e-06	9.2556	2.83321	1	0.684443	13.5435	1.97929	24.0712	0.745773	24.4504	0.06163	2	0.295116	1	475	0.356469	1.62282	0	1.65715	0
59	2014	0	0.057444	2.881e-06	9.24522	2.89037	1	0.78729	14.0317	2.09088	24.2671	0.725987	24.5062	0.0643469	2	0.431034	1	389	0.367786	1.72309	0	1.97929	0
59	2015	0	-0.296639	2.881e-06	9.37407	0	1	0.968002	13.5265	1.46772	24.1218	0.691936	24.1543	0.0712578	4	0.644641	1	493	0.15279	1.31493	0	2.09088	0
59	2016	0	-0.0584088	2.881e-06	9.29054	2.99573	1	1.07788	13.9324	1.094	24.1691	0.646672	24.0941	0.0773123	6	0.971345	0	505	0.209064	0.884941	0	1.46772	0
59	2017	0	0.158392	2.54339e-06	9.23337	3.04452	1	0.918561	14.0768	1.65913	24.1562	0.591054	24.2412	0.0898893	2	0.295116	0	478	0.18184	1.47729	0	1.094	1
59	2018	1	0.08808	0	9.02377	3.09104	1	0.88489	14.5124	2.01456	24.2033	0.576934	24.3256	0.0891802	4	0.587199	0	217	0.398884	1.61568	1	1.65913	0
59	2019	0	0.079738	0	9.0652	3.13549	1	0.741238	14.2466	1.39397	24.1029	0.51817	24.4023	0.100209	5	0.835282	0	443	0.240181	1.15379	0	2.01456
60	2010	1	0.271712	0.00137347	9.27463	2.83321	1	1.51224	13.2511	0.44289	23.4023	0.6138	22.9887	0.029714	13	1.56025	0	737	0.067541	0.375349	1		3
60	2011	3	0.935031	0.00108868	9.31163	2.89037	1	0.753163	13.0369	1.6204	23.3653	0.525585	23.6488	0.0179142	16	1.95623	0	984	0.175328	1.44508	1	0.44289	0
60	2012	0	-0.011427	0.00108868	9.29017	2.94444	1	0.763539	12.9322	0.831718	23.3675	0.495988	23.6373	0.271034	9	1.29889	0	1046	0.121181	0.710537	0	1.6204	0
60	2013	0	0.147817	0.00124249	9.26113	2.99573	1	0.683005	12.9894	1.27999	23.3939	0.561427	23.7752	0.239909	11	1.44092	0	1224	0.25523	1.02476	0	0.831718	1
60	2014	1	0.162896	0.00129446	9.2322	3.04452	1	0.577824	12.8359	0.89514	23.3776	0.540798	23.9261	0.240408	15	2.06242	0	1155	0.103657	0.791483	1	1.27999	2
60	2015	2	-0.310597	0.000687244	9.25627	3.09104	1	0.936439	13.1091	0.588533	23.4885	0.503239	23.5542	0.192228	12	1.48038	0	1333	0.10058	0.487953	1	0.89514	2
60	2016	2	-0.110797	0.000625864	9.22227	3.13549	1	1.12515	13.2556	0.451252	23.5547	0.515829	23.4367	0.196116	19	2.06544	0	1350	0.071704	0.379548	1	0.588533	2
60	2017	2	0.26069	0.000539584	9.17833	3.17805	1	0.992402	13.542	0.814348	23.6608	0.448532	23.6684	0.230079	15	1.66039	0	1498	0.135019	0.679329	1	0.451252	1
60	2018	1	0.0523249	0.000234895	9.19573	3.21888	1	0.974919	13.493	0.430052	23.694	0.450591	23.7194	0.189332	9	1.02157	0	1824	0.071647	0.358405	1	0.814348	0
60	2019	0	0.141413	0.000301378	9.17066	3.2581	1	0.889788	13.449	0.64428	23.7349	0.440773	23.8517	0.296244	6	0.633513	0	1990	0.091745	0.552535	0	0.430052
63	2010	29	0.165769	0.00284556	11.226	2.63906	1	1.19766	13.5526	4.10069	25.1559	0.703371	24.9755	2.61634	13	1.56025	0	831	0.59255	3.50814	1		25
63	2011	25	0.227579	0.00313327	11.226	2.70805	1	1.2216	13.7546	4.81796	25.3807	0.750505	25.1806	2.61634	16	1.95623	0	962	0.789664	4.0283	1	4.10069	14
63	2012	14	-0.0235941	0.00329057	11.226	2.77259	1	1.27579	13.8679	2.71942	25.4003	0.789302	25.1567	2.61634	9	1.29889	0	1084	0.511251	2.20817	1	4.81796	19
63	2013	19	-0.106693	0.00295847	11.1432	2.83321	1	1.33025	13.9161	2.62176	25.3292	0.763931	25.0439	2.61634	11	1.44092	0	1097	0.463003	2.15876	1	2.71942	36
63	2014	36	0.082909	0.00228891	11.226	2.89037	1	1.3037	13.8994	3.18572	25.3887	0.752458	25.1235	2.61634	15	2.06242	0	1103	0.497291	2.68843	1	2.62176	15
63	2015	15	0.229714	0.00257768	11.226	2.94444	1	1.20669	13.9343	3.42677	25.5182	0.641433	25.3303	2.61634	12	1.48038	0	1245	0.550682	2.87609	1	3.18572	24
63	2016	24	0.0104485	0.00251181	11.226	2.99573	1	1.39915	14.1414	3.79328	25.6766	0.711347	25.3407	2.61634	19	2.06544	0	1439	0.658514	3.13477	1	3.42677	8
63	2017	8	0.0748973	0.00109081	11.2222	3.04452	1	1.323	14.1853	6.11961	25.6928	0.684777	25.4129	2.61634	15	1.66039	0	1619	0.618693	5.50092	1	3.79328	9
63	2018	9	-0.214144	0.000951998	11.1308	3.09104	1	1.51264	14.1234	3.94626	25.5858	0.745184	25.1719	2.61634	9	1.02157	0	1927	0.715852	3.23041	1	6.11961	19
63	2019	19	0.0610834	0.000155654	11.1572	3.13549	1	1.55618	14.1966	3.28812	25.6735	0.731206	25.2312	2.61634	6	0.633513	0	1882	0.416605	2.87152	1	3.94626
65	2010	0	-0.0239773	0	5.4161	3.2581	0	1.0678	15.8248	0.136772	21.3927	0.706491	21.3271	0	16	2.37318	1	1024	0.017425	0.119347	0		0
65	2011	0	0.43911	0	5.51745	3.29584	0	0.88519	15.9931	0.122723	21.5692	0.723701	21.6911	0	9	1.24948	1	1339	0.022544	0.100179	0	0.136772	0
65	2012	0	-0.369251	0	5.56068	3.3322	0	1.92102	16.181	0.25234	21.8832	0.756321	21.2303	0	15	2.15889	1	1470	0.031265	0.221075	0	0.122723	0
65	2013	0	0.781699	0	5.66643	3.3673	0	1.34624	16.3552	0.387545	22.1052	0.757927	21.8079	0	9	1.39557	1	1603	0.063906	0.323639	0	0.25234	0
65	2014	0	0.0222576	0	5.65948	3.4012	0	1.62626	16.5251	0.157021	22.3162	0.75983	21.8299	0	3	0.485515	1	1582	0.028452	0.128569	0	0.387545	0
65	2015	0	0.41714	0	5.84932	3.43399	0	1.54415	16.5926	0.800896	22.613	0.672985	22.1785	0.109761	8	1.34161	1	1716	0.146644	0.654252	0	0.157021	0
65	2016	0	1.04452	0	7.61579	3.43399	0	1.38647	15.4158	0.57503	23.2204	0.698646	22.8937	0.142806	14	1.96906	1	1839	0.08959	0.48544	0	0.800896	0
65	2017	0	0.11049	0	7.6014	3.43399	0	1.17827	15.3455	0.39861	23.1625	0.640241	22.9985	0.160151	9	1.5795	1	1983	0.042253	0.356357	0	0.57503	0
65	2018	0	0.0258353	0	7.5606	3.43399	0	1.14693	15.3426	0.572803	23.1611	0.597413	23.024	0.130194	13	1.78989	1	2305	0.077844	0.494959	0	0.39861	0
65	2019	0	0.108077	0	7.44425	3.43399	0	1.33326	15.6492	0.720407	23.4142	0.630137	23.1266	0.133264	11	1.50479	1	2354	0.13731	0.583097	0	0.572803
66	2010	0	2.67308	7.21369e-05	8.50532	2.63906	1	0.455643	15.5308	3.79914	24.2175	0.674447	25.1474	0.779349	13	1.56025	1	848	0.603683	3.19546	0		1
66	2011	1	-0.0836061	7.21369e-05	10.4221	2.70805	1	0.455643	13.5896	2.58425	24.2137	0.68834	25.0601	0.869397	16	1.95623	1	1073	0.471366	2.11288	1	3.79914	0
66	2012	0	0.0429416	7.21369e-05	10.6542	2.77259	1	0.491321	13.4822	4.42394	24.3915	0.738523	25.1022	1.8537	9	1.29889	1	1182	0.481768	3.94218	0	2.58425	0
66	2013	0	-0.023736	2.39348e-05	10.6105	2.83321	1	0.503804	13.507	2.65806	24.3926	0.77851	25.0782	1.71205	11	1.44092	1	1238	0.524434	2.13362	0	4.42394	0
66	2014	0	-0.00839035	2.39348e-05	10.5843	2.89037	1	0.525245	13.5859	2.31011	24.4258	0.791154	25.0697	1.73232	15	2.06242	1	1214	0.453937	1.85618	0	2.65806	0
66	2015	0	-0.0553009	2.39348e-05	10.5639	2.94444	1	0.540969	13.5714	2.95952	24.3985	0.779422	25.0128	1.46439	12	1.48038	1	1380	0.543368	2.41615	0	2.31011	1
66	2016	1	-0.052206	2.39348e-05	10.4992	2.99573	1	0.591089	13.8813	2.85725	24.4334	0.767378	24.9592	1.48541	19	2.06544	1	1409	0.512876	2.34437	1	2.95952	0
66	2017	0	-0.501876	1.07606e-05	9.53452	3.04452	1	1.59902	13.2586	0.342341	23.4447	0.502777	22.9753	0.601794	15	1.66039	1	1447	0.034474	0.307867	0	2.85725	1
66	2018	1	0.0528719	0.00015179	9.53575	3.09104	1	1.59871	13.4348	0.586881	23.496	0.584406	23.0268	0.74947	9	1.02157	1	1856	0.113561	0.47332	1	0.342341	1
66	2019	1	0.0833511	0.000158009	9.51569	3.13549	1	1.99845	13.8486	0.697447	23.7992	0.600809	23.1069	0.966756	6	0.633513	1	1850	0.101269	0.596178	1	0.586881
69	2010	0	0.580518	0.00381469	9.86978	2.63906	0	2.80282	14.2151	1.79496	24.6056	0.696934	23.575	0	13	1.56025	1	761	0.188112	1.60685	0		0
69	2011	0	0.000375479	0.00379538	9.95104	2.70805	0	3.62279	14.4652	0.905634	24.8626	0.711698	23.5754	0	16	1.95623	1	1022	0.156584	0.74905	0	1.79496	0
69	2012	0	0.28632	0.00370152	9.97231	2.77259	0	3.27575	14.5862	1.19976	25.0137	0.699528	23.8272	0	9	1.29889	1	1211	0.168326	1.03143	0	0.905634	0
69	2013	0	0.2635	0.00370152	9.97367	2.83321	0	3.1211	14.8201	1.87829	25.1992	0.685297	24.061	0	11	1.44092	1	1171	0.259955	1.61833	0	1.19976	0
69	2014	0	0.0909853	0.002747	10.1095	2.89037	0	3.08857	14.7917	1.30962	25.2758	0.660105	24.1481	0	15	2.06242	1	1216	0.144189	1.16543	0	1.87829	0
69	2015	0	0.0494212	0.00246852	10.0978	2.94444	0	3.57566	15.0313	1.9496	25.4705	0.634098	24.1964	0.0458	12	1.48038	1	1212	0.323829	1.62577	0	1.30962	0
69	2016	0	0.100656	0.00223357	10.1034	2.99573	0	4.12459	15.285	2.7657	25.7092	0.671215	24.2923	0.0378449	19	2.06544	1	1370	0.521334	2.24436	0	1.9496	0
69	2017	0	0.193346	0.00164579	10.1318	3.04452	0	5.13597	15.7074	4.33688	26.1053	0.698911	24.469	0.0284951	15	1.66039	1	1625	0.559891	3.77699	0	2.7657	0
69	2018	0	0.137009	0.00317495	10.124	3.09104	0	6.11036	16.056	2.52024	26.2207	0.737692	24.5974	0	9	1.02157	1	1836	0.434238	2.08601	0	4.33688	0
69	2019	0	0.246824	0.00129438	10.1268	3.13549	0	6.32436	16.2946	5.4209	26.2207	0.749767	24.818	0	6	0.633513	1	1997	1.02455	4.39635	0	2.52024
70	2010	0	0.221102	0.000110776	7.2233	2.63906	1	1.50073	13.5517	0.054167	21.191	0.454388	20.785	0.0320037	13	1.56025	1	849	0.010443	0.043724	0		0
70	2011	0	0.172174	0.000110776	7.37651	2.70805	1	1.45993	13.4672	0.071748	21.3223	0.495641	20.9439	0.0387466	16	1.95623	1	969	0.009421	0.062327	0	0.054167	0
70	2012	0	0.291311	0.0010396	7.48212	2.77259	1	1.237	13.4998	0.084201	21.4122	0.509238	21.1996	0.06104	9	1.29889	1	1058	0.012428	0.071773	0	0.071748	0
70	2013	0	-0.0236864	0.00071928	7.57302	2.83321	1	1.43355	13.4874	0.086746	21.5357	0.482769	21.1756	0.06453	11	1.44092	1	1085	0.015744	0.071002	0	0.084201	0
70	2014	0	0.217122	0.000636255	7.6406	2.89037	1	1.36319	13.6256	0.132924	21.6819	0.51634	21.3721	0.08618	15	2.06242	1	1096	0.020045	0.112879	0	0.086746	0
70	2015	0	0.280434	0.000418425	8.12563	2.94444	1	1.61834	13.5533	0.100888	22.1007	0.64449	21.6193	0.111199	12	1.48038	1	1205	0.010926	0.089962	0	0.132924	0
70	2016	0	0.882775	0.000316988	8.39886	2.99573	1	1.0334	13.5119	0.249426	22.2849	0.6724	22.252	0.211099	19	2.06544	1	1514	0.026863	0.222563	0	0.100888	0
70	2017	0	0.186595	0.000316988	8.50025	3.04452	1	1.06943	13.6818	0.299744	22.4902	0.688177	22.4231	0.24304	15	1.66039	1	1423	0.040525	0.259219	0	0.249426	0
70	2018	0	0.0425587	0.000159491	8.33783	3.09104	1	1.26522	14.0553	0.244238	22.7	0.694881	22.4648	0.230213	9	1.02157	1	1903	0.040592	0.203646	0	0.299744	0
70	2019	0	-0.241438	0.000298741	8.19285	3.13549	1	1.63798	14.1239	0.137651	22.6819	0.5931	22.1885	0.250828	6	0.633513	1	1864	0.023827	0.113824	0	0.244238
88	2010	0	0.0386493	9.91663e-05	6.52796	2.63906	0	11.9329	14.8874	0.019756	22.3277	0.0786573	19.8484	0	13	1.56025	1	802	0.002234	0.017522	0		0
88	2011	0	-0.134743	9.91667e-05	6.29895	2.70805	0	12.347	14.6038	0.018307	22.4123	0.0770735	19.7037	0	16	1.95623	1	1083	0.003491	0.014816	0	0.019756	0
88	2012	0	-0.122776	4.9568e-05	6.27099	2.77259	0	12.347	14.344	0.013407	22.3896	0.0749291	19.5727	0	9	1.29889	1	1136	0.002523	0.010884	0	0.018307	0
88	2013	0	-0.0277112	4.9568e-05	6.27476	2.83321	0	12.347	14.354	0.010574	22.4437	0.0859551	19.5446	0	11	1.44092	1	1204	0.00199	0.008584	0	0.013407	0
88	2014	0	-0.0222449	3.72109e-05	6.286	2.89037	0	12.347	14.7613	0.010805	22.644	0.188218	19.5221	0	15	2.06242	1	1193	0.001396	0.009409	0	0.010574	0
88	2015	0	-0.172638	3.72109e-05	6.30262	2.94444	0	12.347	14.9118	0.012833	22.7874	0.229364	19.3326	0	12	1.48038	1	1128	0.001403	0.01143	0	0.010805	0
88	2016	0	0.139907	3.72109e-05	6.40357	2.99573	0	12.347	14.681	0.008305	22.8343	0.215342	19.4636	0	19	2.06544	1	1404	0.00096	0.007345	0	0.012833	0
88	2017	0	0.211611	0	6.57088	3.04452	0	12.347	14.367	0.013682	22.9529	0.238875	19.6555	0	15	1.66039	1	1391	0.002278	0.011404	0	0.008305	0
88	2018	0	0.17376	0	6.65286	3.09104	0	12.347	14.1607	0.014469	23.0564	0.248857	19.8157	0	9	1.02157	1	1612	0.002879	0.01159	0	0.013682	0
88	2019	0	0.470478	0	6.71296	3.13549	0	12.347	14.1227	0.023183	23.1227	0.257485	20.2013	0	6	0.633513	1	1861	0.00258	0.020603	0	0.014469
89	2010	0	0.142387	3.47796e-05	8.33159	2.56495	0	3.441	12.5245	0.065831	22.6006	0.104214	21.3648	0	13	1.56025	1	738	0.012271	0.05356	0		0
89	2011	0	0.22842	3.47796e-05	8.34806	2.63906	0	3.92744	13.1142	0.142476	22.9386	0.251293	21.5706	0	16	1.95623	1	1047	0.019362	0.123114	0	0.065831	0
89	2012	0	0.0599819	3.47794e-05	8.43207	2.70805	0	4.20593	12.7448	0.165047	23.0653	0.293495	21.6288	0	9	1.29889	1	1036	0.02139	0.143657	0	0.142476	0
89	2013	0	0.0295684	3.47479e-05	8.49617	2.77259	0	4.65802	12.5292	0.093016	23.1965	0.341296	21.658	0	11	1.44092	1	1116	0.011218	0.081798	0	0.165047	0
89	2014	0	0.167635	5.61109e-05	8.52556	2.83321	0	4.27052	13.0909	0.119232	23.2647	0.376038	21.8129	0	15	2.06242	1	1110	0.013664	0.105568	0	0.093016	0
89	2015	0	-0.00697983	4.6289e-05	8.5309	2.89037	0	4.04905	12.9616	0.115179	23.2044	0.142207	21.8059	0	12	1.48038	1	1193	0.019373	0.095806	0	0.119232	0
89	2016	0	0.0283679	0	8.5614	2.94444	0	4.11021	13.239	0.09504	23.2474	0.141008	21.8339	0	19	2.06544	1	1510	0.017345	0.077695	0	0.115179	0
89	2017	0	0.0936991	0	8.60227	2.99573	0	3.9499	13.4565	0.13324	23.2972	0.144605	21.9235	0	15	1.66039	1	1631	0.017748	0.115492	0	0.09504	0
89	2018	0	0.0838433	0	8.65172	3.04452	0	3.73786	13.4562	0.166608	23.3225	0.13351	22.004	0	9	1.02157	1	1653	0.024308	0.1423	0	0.13324	0
89	2019	0	0.0576014	0	8.63088	3.09104	0	3.6836	13.2503	0.112202	23.3639	0.138555	22.06	0	6	0.633513	1	1702	0.018884	0.093318	0	0.166608
90	2010	0	0.330015	1.12978e-05	6.96791	2.89037	0	2.86491	15.4232	0.15326	23.0417	0.539683	21.9892	0	13	1.56025	0	730	0.022054	0.131206	0		0
90	2011	0	0.000215761	1.12978e-05	7.08924	2.94444	0	2.11441	15.2108	0.087085	22.7382	0.590704	21.9894	0.00728335	16	1.95623	0	922	0.013237	0.073848	0	0.15326	0
90	2012	0	-0.13155	1.1298e-05	7.71065	2.99573	0	2.78463	14.8085	0.126678	22.8725	0.624482	21.8484	0.0088338	9	1.29889	0	1152	0.018457	0.108221	0	0.087085	0
90	2013	0	0.465281	1.12971e-05	7.72091	3.04452	0	2.16919	14.9751	0.300973	23.0048	0.655718	22.2304	0.0076679	11	1.44092	0	1267	0.030579	0.270394	0	0.126678	0
90	2014	0	0.173864	0	7.82244	3.09104	0	2.08112	15.0343	0.495833	23.1236	0.664769	22.3907	0.0127298	15	2.06242	1	1063	0.096092	0.399741	0	0.300973	0
90	2015	0	0.192321	1.16882e-06	7.90912	3.13549	0	2.6202	15.4224	0.313273	23.5299	0.625577	22.5666	0.0147026	12	1.48038	0	1208	0.049904	0.263369	0	0.495833	0
90	2016	0	-0.0172148	1.16882e-06	8.35232	3.17805	0	3.10687	15.1194	0.356981	23.6829	0.671569	22.5493	0.0104709	19	2.06544	0	1364	0.051762	0.305219	0	0.313273	0
90	2017	0	0.087063	1.16882e-06	8.69584	3.21888	0	3.82137	15.1132	0.431178	23.9734	0.74455	22.6327	0.0257019	15	1.66039	0	1606	0.074551	0.356627	0	0.356981	0
90	2018	0	0.512607	8.46562e-05	8.92066	3.2581	0	3.10899	15.1314	0.664334	24.1809	0.724716	23.0466	0.0320237	9	1.02157	0	1922	0.072877	0.591457	0	0.431178	0
90	2019	0	0.436438	9.14187e-05	9.1622	3.29584	0	2.7489	15.1263	1.00164	24.4199	0.760364	23.4087	0.113105	6	0.633513	0	1744	0.183601	0.818041	0	0.664334
99	2010	0	0.0886972	0	6.73221	2.48491	0	2.8624	13.6859	0.051279	21.6461	0.356164	20.5944	0	13	1.56025	1	722	0.007441	0.043838	0		0
99	2011	0	0.122311	0	6.79571	2.56495	0	2.7476	13.729	0.056191	21.7206	0.3603	20.7098	0	16	1.95623	1	958	0.007743	0.048448	0	0.051279	0
99	2012	0	0.106163	0	6.80128	2.63906	0	3.23532	14.3235	0.055595	21.9849	0.435512	20.8107	0	9	1.29889	1	1220	0.008634	0.046961	0	0.056191	0
99	2013	0	0.087771	0	6.85856	2.70805	0	3.23451	13.8676	0.042345	22.0687	0.360138	20.8949	0	11	1.44092	1	1093	0.006314	0.036031	0	0.055595	0
99	2014	0	0.127961	0	6.88551	2.77259	0	3.32642	14.0399	0.055956	22.2172	0.388661	21.0153	0	15	2.06242	1	1052	0.011186	0.04477	0	0.042345	0
99	2015	0	-0.0371195	0	6.95177	2.83321	0	3.84811	14.1265	0.048086	22.325	0.432835	20.9774	0	12	1.48038	1	1214	0.007703	0.040383	0	0.055956	0
99	2016	0	-0.0911085	1.15498e-06	6.97635	2.89037	0	4.17535	14.0981	0.04832	22.3111	0.412218	20.8819	0	19	2.06544	1	1358	0.007161	0.041159	0	0.048086	0
99	2017	0	0.0834833	1.15498e-06	6.99851	2.94444	0	4.42716	14.3136	0.052341	22.4499	0.455037	20.9621	0	15	1.66039	1	1635	0.006098	0.046243	0	0.04832	0
99	2018	0	0.122952	1.15498e-06	6.99393	2.99573	0	3.97197	14.4311	0.044286	22.4573	0.434482	21.0781	0	9	1.02157	1	1647	0.006178	0.038108	0	0.052341	0
99	2019	0	0.0991474	1.15498e-06	6.94216	3.04452	0	3.74007	14.6384	0.06268	22.4917	0.42148	21.1726	0	6	0.633513	1	1953	0.008963	0.053717	0	0.044286
100	2010	0	0.170985	0.0595715	10.8527	2.19722	1	1.03102	13.6667	2.86556	24.7025	0.661685	24.672	0.055326	13	1.56025	0	760	0.374529	2.49104	0		0
100	2011	0	0.172809	0.0553082	10.9365	2.30259	1	1.2167	13.6626	2.86607	25.0275	0.739467	24.8314	0	16	1.95623	0	950	0.327019	2.53905	0	2.86556	0
100	2012	0	0.144345	0.0592991	11.1409	2.3979	1	1.14554	13.5177	2.66133	25.1021	0.74628	24.9662	0.508577	9	1.29889	0	1051	0.464934	2.1964	0	2.86607	2
100	2013	2	0.227758	0.0620905	11.226	2.48491	1	0.913565	13.3646	3.09542	25.081	0.744391	25.1714	0	11	1.44092	0	1242	0.409215	2.68621	1	2.66133	1
100	2014	1	0.184644	0.0693176	11.226	2.56495	1	0.917309	13.4966	4.30095	25.2545	0.710795	25.3409	2.61634	15	2.06242	0	1068	0.718689	3.58226	1	3.09542	0
100	2015	0	0.0353723	0.0534737	11.1672	2.63906	1	1.06605	13.5404	4.24224	25.4396	0.663286	25.3756	2.61634	12	1.48038	0	1379	0.755968	3.48628	0	4.30095	1
100	2016	1	0.0163617	0.0529173	11.226	2.70805	1	1.38097	13.7687	4.99162	25.7146	0.689087	25.3918	2.61634	19	2.06544	0	1363	0.694334	4.29728	1	4.24224	1
100	2017	1	0.0478869	0.0478222	11.226	2.77259	1	1.43571	13.8805	3.96929	25.8003	0.662227	25.4386	2.61634	15	1.66039	0	1523	0.632309	3.33699	1	4.99162	14
100	2018	14	0.0161169	0.0481869	11.226	2.83321	1	1.69915	13.7043	4.58974	25.9847	0.684216	25.4546	2.61634	9	1.02157	0	1682	0.730227	3.85951	1	3.96929	56
100	2019	56	-0.338215	0.0603164	10.4739	2.89037	1	2.19565	14.1238	1.90721	25.8283	0.612465	25.0418	2.61634	6	0.633513	0	1710	0.341771	1.56543	1	4.58974
153	2010	0	0.123979	0	8.49862	2.63906	1	1.18772	11.7282	0.030059	20.9669	0.40916	20.7948	0.0251399	11	1.37311	0	248	0.005375	0.024684	0		0
153	2011	0	0.411761	0	8.51037	2.70805	1	0.869265	11.7282	0.042747	20.9996	0.419497	21.1397	0.0241338	11	1.27714	0	212	0.005219	0.037528	0	0.030059	2
153	2012	2	0.0931605	0	8.60649	2.77259	1	0.874966	11.7282	0.040315	21.0952	0.465688	21.2287	0.0222717	14	2.4911	0	208	0.005765	0.03455	1	0.042747	0
153	2013	0	-0.0771318	0	8.51559	2.83321	1	1.29487	12.1259	0.083681	21.4069	0.467801	21.1485	0.028987	12	2.3819	0	211	0.009966	0.073715	0	0.040315	0
153	2014	0	0.110496	0	8.45596	2.89037	1	1.31701	12.2139	0.052918	21.5286	0.487414	21.2533	0.0301386	7	1.31357	0	302	0.00897	0.043948	0	0.083681	0
153	2015	0	-0.0851416	0	8.42222	2.94444	1	1.48317	12.2436	0.056598	21.5585	0.486291	21.1643	0.0343377	7	1.30964	0	273	0.009729	0.046869	0	0.052918	0
153	2016	0	0.308429	0	8.43229	2.99573	1	1.22456	12.4567	0.11178	21.6357	0.537108	21.4331	0.0354129	9	1.41132	0	460	0.022222	0.089558	0	0.056598	0
153	2017	0	0.267702	0.00385205	8.42749	3.04452	1	1.07355	12.6985	0.113265	21.7413	0.559038	21.6703	0.063273	6	0.95042	0	507	0.017171	0.096094	0	0.11178	0
153	2018	0	0.168841	0	8.46758	3.09104	1	0.998209	12.7183	0.106626	21.8245	0.570549	21.8263	0.0879013	9	1.28829	0	608	0.014608	0.092018	0	0.113265	0
153	2019	0	0.0745568	0	8.44849	3.13549	1	1.0993	12.8282	0.166711	21.9929	0.627174	21.8982	0.0884523	5	0.71736	0	597	0.032875	0.133836	0	0.106626
155	2010	0	-0.10907	0	8.49515	2.63906	1	1.68411	12.004	0.07073	21.9405	0.495575	21.4193	0.00636522	12	1.98151	1	337	0.011847	0.058883	0		0
155	2011	0	-0.00935073	0	8.48508	2.70805	1	1.56516	11.7319	0.051113	21.8579	0.523088	21.4099	0.00585766	12	1.66991	1	406	0.009793	0.04132	0	0.07073	0
155	2012	0	0.066835	0	8.45447	0	1	1.48827	12.0892	0.096771	21.8722	0.536233	21.4746	0	13	1.83409	1	410	0.013277	0.083494	0	0.051113	1
155	2013	1	-0.14572	0	8.27817	2.83321	1	1.61987	12.463	0.055996	21.7994	0.74215	21.3171	0	7	1.1127	1	408	0.010684	0.045312	1	0.096771
155	2016	0	2.67308	0	4.62497	0	1	1.62364	17.1757	0.170022	21.8026	0.0545822	21.3179	0	7	1.09495	0	214	0.031607	0.138415	0		0
155	2017	0	2.59144	0	5.23644	3.04452	1	1.04242	16.7274	0.460606	22.638	0.458189	22.5965	0	7	1.3346	0	236	0.055964	0.404642	0	0.170022	0
155	2018	0	-0.343684	0	5.35659	3.09104	1	1.69217	16.6437	0.164811	22.7014	0.475944	22.1754	0	11	1.66945	0	506	0.026963	0.137848	0	0.460606	0
155	2019	0	-0.501876	0	5.43372	3.13549	1	3.53282	16.3289	0.129841	22.7037	0.417335	21.4416	0	5	0.902039	0	565	0.021255	0.108586	0	0.164811
157	2010	0	0.550545	0.000329804	10.0148	2.48491	1	1.95682	14.5009	1.60486	24.8663	0.563865	24.195	0.264553	12	1.53629	0	689	0.256457	1.3484	0		0
157	2011	0	0.438917	0.000322547	10.2693	2.56495	1	1.54529	14.3461	1.32638	24.9941	0.502181	24.5589	0.397556	21	2.81955	0	894	0.187284	1.13909	0	1.60486	0
157	2012	0	0.0377481	0.000317212	10.3643	2.63906	1	1.85089	14.5641	1.50349	25.2116	0.53707	24.5959	1.71871	18	2.30621	0	1258	0.196506	1.30698	0	1.32638	3
157	2013	3	-0.198235	0.00249782	10.2046	2.70805	1	2.32312	14.7604	1.60034	25.2179	0.530345	24.375	1.82166	9	1.31579	0	1313	0.207564	1.39277	1	1.50349	4
157	2014	4	-0.329268	0.00251965	9.91907	2.77259	1	3.62683	15.1094	0.692311	25.264	0.56006	23.9756	1.2042	11	2.27132	0	1360	0.120185	0.572126	1	1.60034	25
157	2015	25	-0.1972	0.00221212	9.85959	2.83321	1	4.51604	15.1756	1.02909	25.2636	0.566712	23.756	1.05282	8	1.64339	0	1432	0.199438	0.829656	1	0.692311	17
157	2016	17	-0.035215	0.00203246	9.62602	2.89037	1	4.45204	15.3302	1.1441	25.2135	0.576009	23.7201	0.898738	9	1.5932	0	1595	0.219324	0.924775	1	1.02909	7
157	2017	7	0.162336	0.00608252	9.50755	2.94444	1	3.57279	15.3435	0.817343	25.1439	0.540256	23.8706	0.873865	9	1.56114	0	1776	0.150228	0.667115	1	1.1441	1
157	2018	1	0.233046	0.00574887	9.62384	2.99573	1	3.25672	15.3532	1.45479	25.2608	0.585172	24.08	1.08024	6	0.826902	0	2043	0.155226	1.29956	1	0.817343	0
157	2019	0	0.50915	0.00415737	9.85304	3.04452	1	2.12592	15.0163	1.77074	25.2458	0.570609	24.4916	2.09162	5	0.753012	0	2105	0.247727	1.52301	0	1.45479
301	2010	0	0.233287	0	6.42811	2.56495	0	4.08303	14.8526	0.004109	22.043	0.319968	20.6362	0	11	1.95209	0	625	0.000428	0.003681	0		0
301	2011	0	0.17021	0	6.43775	2.63906	0	3.24678	14.5182	0.042595	21.971	0.265155	20.7934	0	12	1.87676	0	840	0.005013	0.037582	0	0.004109	0
301	2012	0	-0.183939	0	6.43775	2.70805	0	4.09309	14.4213	0.038135	21.9994	0.247966	20.5901	0	16	2.81146	0	943	0.006891	0.031244	0	0.042595	0
301	2013	0	0.17328	0	6.39693	2.77259	0	3.57031	14.6142	0.038263	22.0226	0.191626	20.7499	0	13	2.34445	0	866	0.006237	0.032026	0	0.038135	0
301	2014	0	-0.235171	0	6.41837	2.83321	0	5.07574	14.6088	0.04907	22.1063	0.215455	20.4818	0	8	1.42526	1	864	0.006109	0.042961	0	0.038263	0
301	2015	0	-0.116615	0	6.44095	2.89037	0	6.35204	14.4964	0.025684	22.2066	0.264025	20.3578	0	8	1.42248	1	1038	0.004153	0.021531	0	0.04907	0
301	2016	0	0.143005	0	6.48464	2.94444	0	6.26364	14.6535	0.031429	22.3262	0.302185	20.4915	0	8	1.24224	0	1059	0.005689	0.02574	0	0.025684	0
301	2017	0	0.402105	0	6.35089	2.99573	0	3.97054	15.1956	1.88139	22.2083	0.186972	20.8294	0	8	1.45852	0	1154	0.317014	1.56438	0	0.031429	0
301	2018	0	2.67308	0	9.48174	3.04452	1	1.18595	13.2987	0.982548	23.8083	0.407513	23.6378	0.703715	5	0.641601	1	1307	0.166051	0.816497	0	1.88139	0
301	2019	0	0.349646	0	9.67602	3.09104	1	1.40801	13.3946	0.632343	24.2798	0.563384	23.9376	0.749164	8	1.30933	1	1357	0.09365	0.538693	0	0.982548
333	2014	5	0.172184	0.0727348	11.226	2.70805	1	0.847696	13.5204	3.67467	25.5132	0.61983	25.519	2.61634	15	2.06242	0	1106	0.521436	3.15324	1		6
333	2015	6	-0.0219965	0.0474243	11.226	2.77259	1	0.928367	13.7428	4.35524	25.5819	0.565113	25.519	2.61634	12	1.48038	0	1271	0.763038	3.5922	1	3.67467	21
333	2016	21	0.148547	0.0358835	11.226	2.83321	1	1.07027	13.9505	8.13862	25.8626	0.595683	25.519	0.0060458	19	2.06544	1	1444	1.52518	6.61344	1	4.35524	70
333	2017	70	0.516117	0.0216475	11.226	2.89037	1	1.02664	14.2525	8.38096	26.2207	0.665768	25.519	2.61634	15	1.66039	0	1706	1.2848	7.09616	1	8.13862	87
333	2018	87	0.0833857	0.0214493	11.226	2.94444	1	1.00719	14.2164	7.76214	26.2207	0.649397	25.519	2.61634	9	1.02157	0	1615	0.957072	6.80507	1	8.38096	78
333	2019	78	0.0670724	0.0203706	11.226	2.99573	1	1.0808	14.237	10.53	26.2207	0.644	25.519	2.61634	6	0.633513	0	1932	1.11513	9.41489	1	7.76214
338	2010	0	0.781259	0.0183423	10.5499	2.19722	1	0.824276	13.8027	1.97112	24.6776	0.551952	24.8708	0	9	1.31043	0	398	0.227664	1.74345	0		1
338	2011	1	-0.0515222	0.0183423	10.6317	2.30259	1	1.02541	13.846	1.57786	24.843	0.530377	24.8179	0.573525	12	1.66113	0	642	0.311942	1.26591	1	1.97112	3
338	2012	3	-0.197501	0.0183423	10.6004	2.3979	1	1.37693	13.7905	1.69599	24.9178	0.526552	24.5979	1.9963	10	1.54345	0	737	0.270171	1.42582	1	1.57786	2
338	2013	2	0.210656	0.0183423	11.0374	2.48491	1	1.34659	13.5581	1.89405	25.0866	0.562831	24.7891	2.51738	4	0.767754	0	733	0.374643	1.51941	1	1.69599	8
338	2014	8	0.365715	0.0159398	11.0793	2.56495	1	1.512	13.8086	2.93867	25.5142	0.660711	25.1007	2.61634	3	0.666519	0	599	0.572454	2.36622	1	1.89405	15
338	2015	15	-0.0743026	0.0160149	11.0967	2.63906	1	1.55824	13.6828	3.11712	25.4671	0.636761	25.0235	2.61634	9	1.9084	0	335	0.595993	2.52113	1	2.93867	23
338	2016	23	0.264021	0.0154597	11.1529	2.70805	1	1.75987	13.9065	3.70569	25.8231	0.728267	25.2578	2.61634	6	1.19451	0	387	0.615886	3.0898	1	3.11712	12
338	2017	12	0.626569	0.0160614	10.6311	2.77259	1	1.25116	14.7007	6.9216	25.9684	0.702829	25.519	2.61634	6	1.16686	0	316	0.780756	6.14084	1	3.70569	27
338	2018	27	0.0507124	0.017217	11.226	2.83321	1	1.28897	14.1577	4.13137	26.0476	0.696705	25.519	2.61634	9	1.20887	0	344	0.437925	3.69345	1	6.9216	32
338	2019	32	0.0948478	0.0167566	11.226	2.89037	1	1.35828	14.269	9.43935	26.1906	0.705383	25.519	2.61634	5	0.658762	0	332	1.48859	7.95077	1	4.13137
400	2010	6	0.26843	0.00050313	8.70847	2.89037	1	1.49262	13.5536	0.307952	22.4733	0.520769	22.0728	0.140017	13	1.72757	0	259	0.05383	0.254122	1		6
400	2011	6	0.131442	0.000549705	8.70284	2.94444	1	1.62107	13.789	0.327373	22.6794	0.580492	22.1963	0.242977	12	1.59744	0	314	0.034407	0.292966	1	0.307952	3
400	2012	3	0.515668	0.000549705	8.60868	2.99573	1	1.04746	13.859	0.332511	22.6585	0.539772	22.6121	0.3019	6	0.735474	0	362	0.064574	0.267937	1	0.327373	7
400	2013	7	0.0820985	0.000549706	8.55043	3.04452	1	1.15882	14.1326	0.840926	22.8384	0.539619	22.691	0.303256	6	0.834492	0	297	0.125214	0.715712	1	0.332511	10
400	2014	10	0.168362	0.00036971	8.69785	3.09104	1	1.29106	14.2751	0.62635	23.1021	0.422345	22.8466	0.430095	2	0.295116	1	360	0.091635	0.534715	1	0.840926	43
400	2015	43	-0.121171	0.000243778	8.68592	3.13549	1	1.69981	14.4266	0.673809	23.248	0.449712	22.7175	0.397033	4	0.557802	1	635	0.128226	0.545583	1	0.62635	54
400	2016	54	0.307734	0.000243778	8.68101	3.17805	1	1.48858	14.5542	0.788208	23.3836	0.472021	22.9858	0.460414	5	0.640533	1	699	0.119335	0.668873	1	0.673809	62
400	2017	62	0.0753316	0.000185463	8.64153	3.21888	1	1.48186	14.6571	0.544962	23.4517	0.469273	23.0584	0.490576	5	0.751428	1	1009	0.105014	0.439948	1	0.788208	87
400	2018	87	-0.204648	0.000172074	8.59822	3.2581	1	1.77409	14.6302	0.739164	23.4027	0.426969	22.8294	0.508739	7	0.972627	1	834	0.084413	0.654751	1	0.544962	64
400	2019	64	0.236051	7.55965e-05	8.591	3.29584	1	1.48577	14.6729	0.922396	23.4373	0.42498	23.0413	0.536419	4	0.406628	1	1234	0.132641	0.789755	1	0.739164
401	2010	0	0.594772	8.7987e-05	9.66739	2.83321	0	2.73428	13.1114	0.520078	24.1328	0.692911	23.127	0	11	1.70147	1	190	0.078012	0.442066	0		0
401	2011	0	0.42155	7.91883e-05	9.76365	2.89037	0	2.42083	13.1839	0.679403	24.3628	0.654412	23.4787	0	9	1.39882	1	143	0.13194	0.547463	0	0.520078	0
401	2012	0	-0.0708809	7.91883e-05	9.80179	2.94444	0	2.84015	13.2257	0.496841	24.4491	0.677956	23.4052	0.00553	16	2.16538	1	161	0.063148	0.433693	0	0.679403	0
401	2013	0	0.0750954	5.12971e-05	9.80168	2.99573	0	2.74298	13.206	0.489433	24.4867	0.677456	23.4776	0.0065	6	0.790826	1	172	0.053103	0.43633	0	0.496841	0
401	2014	0	-0.00292788	5.12971e-05	9.8554	3.04452	0	2.81232	13.2105	0.538169	24.5087	0.694987	23.4747	0.00653	11	1.65913	1	157	0.081586	0.456583	0	0.489433	0
401	2015	0	-0.290875	5.12971e-05	9.70972	3.09104	0	3.71627	13.1838	0.359855	24.4437	0.725467	23.131	0.00610056	15	2.331	1	167	0.056245	0.30361	0	0.538169	0
401	2016	0	0.11045	7.17672e-05	9.58438	3.13549	0	3.36275	13.5067	0.41552	24.4485	0.730765	23.2357	0.0064874	9	1.07028	0	159	0.053477	0.362043	0	0.359855	0
401	2017	0	0.239523	2.09896e-05	9.56269	3.17805	0	2.68379	13.5786	0.493194	24.4377	0.725263	23.4504	0.00694639	5	0.728651	0	175	0.059381	0.433813	0	0.41552	0
401	2018	0	1.0176	2.2548e-05	9.91051	3.21888	0	2.0096	14.0548	1.39707	24.8503	0.615594	24.1524	0.0449509	9	1.22233	0	208	0.272569	1.1245	0	0.493194	0
401	2019	0	0.118594	2.04702e-05	10.0922	3.2581	0	1.76003	13.488	1.55694	24.8298	0.525172	24.2644	0.0718791	8	1.24844	0	214	0.254715	1.30222	0	1.39707
402	2010	0	0.301503	0.000274866	7.48493	2.77259	0	6.67893	17.0402	0.823284	24.7154	0.681675	22.8164	0	16	2.37318	0	994	0.122916	0.700368	0		0
402	2011	0	0.188278	0.000212481	7.82084	2.83321	0	6.19699	16.7395	0.338642	24.813	0.690309	22.9889	0	9	1.24948	0	1274	0.066035	0.272607	0	0.823284	0
402	2012	0	0.78825	0.00071648	7.87131	2.89037	0	4.06353	16.845	1.64558	24.9722	0.699479	23.5701	0	15	2.15889	0	1562	0.290445	1.35514	0	0.338642	0
402	2013	0	0.153692	0.00121792	7.81964	2.94444	0	3.82599	17.0028	1.09972	25.0549	0.678514	23.7131	0	9	1.39557	0	1600	0.134386	0.965335	0	1.64558	1
402	2014	1	0.108302	0.000967908	7.84031	2.99573	0	3.97476	17.1086	2.09138	25.1959	0.693987	23.8159	0	3	0.485515	0	1598	0.319144	1.77223	1	1.09972	0
402	2015	0	-0.293664	0.000857597	7.91279	3.04452	0	6.78962	17.1757	0.944993	25.3837	0.72555	23.4683	0	8	1.34161	0	1671	0.135323	0.80967	0	2.09138	0
402	2016	0	0.275481	0.000636766	8.14032	3.09104	0	5.68368	16.9939	2.25697	25.4492	0.724098	23.7116	0	14	1.96906	0	1889	0.277382	1.97959	0	0.944993	0
402	2017	0	0.285444	0.000479954	8.13593	3.13549	0	4.90669	17.0169	1.77218	25.5533	0.730814	23.9627	0	9	1.5795	0	2091	0.330689	1.44149	0	2.25697	0
402	2018	0	-0.133467	0.000579187	8.17667	3.17805	0	6.71661	17.1478	1.52304	25.724	0.749551	23.8194	0	13	1.78989	0	2309	0.245972	1.27707	0	1.77218	0
402	2019	0	0.184082	0.000491089	8.26023	3.21888	0	6.18659	17.1687	1.67206	25.8108	0.759361	23.9884	0	11	1.50479	0	2424	0.189278	1.48279	0	1.52304
403	2010	0	0.171197	0.000118101	6.87936	0	1	1.69591	12.3735	0.013375	20.6458	0.703921	20.1175	0.03	21	3.06466	0	55	0.002303	0.011072	0		0
403	2011	0	-0.155046	0.000118101	6.89061	0	1	2.08387	12.9114	0.01708	20.6833	0.705722	19.9491	0.0284586	20	3.06466	0	79	0.00263	0.01445	0	0.013375	0
403	2012	0	0.0189902	0.000118101	6.46303	0	1	2.27308	12.9287	0.015038	20.789	0.730624	19.9679	0.0163141	9	1.45843	0	59	0.001917	0.013121	0	0.01708	0
403	2013	0	0.0167969	0.000117398	6.68211	0	1	2.48507	12.8015	0.011913	20.8948	0.703759	19.9845	0.0268808	9	1.48687	0	60	0.001696	0.010217	0	0.015038	0
403	2014	0	0.0246588	9.53857e-05	6.60935	0	1	2.43885	13.0577	0.022257	20.9004	0.615809	20.0089	0.0190851	7	1.12036	0	61	0.003408	0.018849	0	0.011913	0
403	2015	0	0.0220095	9.53857e-05	6.55962	0	1	2.52926	13.265	0.016997	20.9586	0.584694	20.0307	0.0241281	7	1.07296	0	70	0.003075	0.013922	0	0.022257	0
403	2016	0	0.121824	0	6.47851	0	1	2.28005	13.7763	0.025356	20.9698	0.588208	20.1456	0.026849	6	0.747291	0	69	0.002865	0.022491	0	0.016997	0
403	2017	0	0.221242	0.000131706	7.01302	0	1	1.92679	13.3381	0.034019	21.0013	0.589444	20.3455	0.0293899	4	0.517397	0	86	0.003497	0.030522	0	0.025356	0
403	2018	0	0.254553	0.000179442	6.96885	3.2581	1	1.53232	13.4705	0.036038	20.999	0.529828	20.5723	0.0285884	7	0.848691	0	85	0.005323	0.030715	0	0.034019	0
403	2019	0	0.064911	1.90771e-05	6.77422	3.29584	1	1.38878	13.6992	0.038844	20.9636	0.369631	20.6352	0.0332886	2	0.295116	0	74	0.006429	0.032415	0	0.036038
404	2010	0	0.41812	5.13708e-05	8.72794	2.83321	1	0.778028	12.8682	0.178658	22.002	0.752424	22.253	0.0944836	6	0.903887	0	872	0.031765	0.146893	0		0
404	2011	0	0.162645	5.13708e-05	8.75511	2.89037	1	0.785516	13.0852	0.180523	22.1623	0.776426	22.4037	0.120219	12	1.82399	0	1136	0.025382	0.155141	0	0.178658	0
404	2012	0	0.0434951	5.13708e-05	8.69668	2.94444	1	0.84427	13.2781	0.126837	22.277	0.763796	22.4463	0.139832	10	1.7313	0	1314	0.025253	0.101584	0	0.180523	0
404	2013	0	0.197908	2.9795e-05	8.71964	2.99573	1	0.948646	13.5759	0.123552	22.5741	0.609224	22.6269	0.209428	9	1.66759	0	1363	0.01364	0.109912	0	0.126837	0
404	2014	0	0.043652	0.00190552	8.80672	3.04452	1	0.943114	13.4968	0.188782	22.611	0.591573	22.6696	0.212213	7	1.221	0	1323	0.0276	0.161182	0	0.123552	0
404	2015	0	-0.0209554	0.00345013	8.80762	3.09104	1	1.01668	13.5626	0.317296	22.665	0.574696	22.6484	0.23674	10	1.56006	0	1397	0.033538	0.283758	0	0.188782	0
404	2016	0	0.0158882	0.00403927	8.77137	3.13549	1	1.1633	13.7874	0.272007	22.8154	0.598875	22.6642	0.220898	7	1.04244	0	1541	0.051681	0.220326	0	0.317296	0
404	2017	0	0.164969	0.00563587	8.77044	3.17805	1	1.22973	13.9848	0.210259	23.0237	0.602868	22.8169	0.266611	13	1.98443	0	1321	0.037447	0.172812	0	0.272007	0
404	2018	0	0.0981873	0.00306115	8.95377	3.21888	1	1.13277	13.8185	0.293583	23.0352	0.582463	22.9105	0.29553	11	1.55258	0	1514	0.041336	0.252247	0	0.210259	0
404	2019	0	0.076132	0.00217496	8.96214	3.2581	1	1.06875	13.8363	0.293806	23.0504	0.584174	22.9839	0.317518	10	1.29199	0	1604	0.045981	0.247825	0	0.293583
407	2010	0	0.474382	0.000122341	7.41035	2.83321	1	1.44703	13.6004	0.132582	21.8594	0.5325	21.4899	0.00969384	9	1.31043	0	378	0.018561	0.114021	0		0
407	2011	0	0.0632823	0.000112097	7.34666	2.89037	1	1.3693	13.7221	0.053381	21.8656	0.552447	21.5513	0.0202477	12	1.66113	0	676	0.009192	0.044189	0	0.132582	0
407	2012	0	-0.0445983	0.000104414	7.3473	2.94444	1	1.45208	13.887	0.058048	21.8786	0.585817	21.5056	0.0131985	10	1.54345	0	825	0.008986	0.049062	0	0.053381	1
407	2013	1	0.0211081	9.86519e-05	7.37023	2.99573	1	1.56352	13.8272	0.064731	21.9735	0.615876	21.5265	0.0244267	4	0.767754	0	741	0.007179	0.057552	1	0.058048	1
407	2014	1	0.286407	0.0552487	7.29029	3.04452	1	1.4284	14.0613	0.094815	22.1349	0.506253	21.7784	0.006148	3	0.666519	0	539	0.018622	0.076193	1	0.064731
407	2016	0	0.055949	0.04859	7.38337	3.13549	0	1.62373	13.7919	0.14049	22.1825	0.41451	21.6977	0.0166684	6	1.19451	0	392	0.024459	0.116031	0		0
407	2017	0	0.444625	0.0365457	7.30047	3.17805	0	1.31796	13.9786	0.227736	22.3417	0.465132	22.0656	0.0211586	6	1.16686	0	327	0.041676	0.18606	0	0.14049	0
407	2018	0	0.221487	9.31172e-05	7.6014	3.21888	0	1.37453	13.9173	0.274956	22.5838	0.574102	22.2657	0.0176633	9	1.20887	0	308	0.038191	0.236765	0	0.227736	0
407	2019	0	0.143822	9.31172e-05	7.65964	3.2581	0	1.21708	13.7933	0.151422	22.5965	0.552642	22.4	0.0192796	5	0.658762	0	362	0.018701	0.132721	0	0.274956
408	2010	0	0.568821	0	7.50879	0	0	1.97644	12.1604	0.026175	19.9045	0.62671	19.2232	0	17	2.97984	0	10	0.003214	0.022961	0		0
408	2011	0	-0.0187542	0	4.62497	0	1	1.95438	15.0263	0.001541	19.9027	0.600549	19.2043	0	14	2.41005	0	10	0.000183	0.001358	0	0.026175	0
408	2012	0	-0.501876	0	4.62497	2.83321	0	12.347	15.0687	0.000786	19.9271	0.607177	18.5534	0	8	1.54979	0	10	0.000132	0.000654	0	0.001541	0
408	2013	0	2.67308	0	4.63473	2.89037	0	2.99452	15.3219	0.003822	20.173	0.664357	19.0762	0	10	2.2748	0	14	0.000529	0.003293	0	0.000786	0
408	2014	0	-0.501876	4.75621e-06	4.62497	2.94444	0	8.05804	15.9144	0	19.939	0.69855	18.5534	0	7	1.15473	0	36	0	0	0	0.003822	0
408	2015	0	1.11674	4.75621e-06	4.62497	2.99573	0	3.86896	16.0604	0	19.9552	0.833984	18.6022	0	7	1.19129	0	32	0	0	0	0	0
408	2016	0	2.67308	0.110225	7.54645	0	0	2.82791	14.3549	0.162432	22.7194	0.186463	21.6799	0	11	1.58001	1	59	0.02391	0.138522	0	0	0
408	2017	0	0.219101	0.10874	7.48212	3.09104	1	2.44065	14.5293	0.127212	22.7703	0.156207	21.878	0	3	0.613622	1	66	0.013065	0.114147	0	0.162432	0
408	2018	0	-0.155242	0.108751	7.44425	3.13549	1	3.5013	14.7328	0.099236	22.9624	0.207796	21.7093	0.000107256	13	2.01519	1	37	0.01037	0.088866	0	0.127212	0
408	2019	0	-0.246966	0.108751	7.44249	3.17805	1	4.77745	14.2748	0.15178	22.9896	0.180113	21.4256	0.00167692	9	1.45537	1	38	0.017273	0.134507	0	0.099236
413	2010	0	0.263007	3.17337e-05	6.33683	2.94444	1	4.78442	12.9797	0.003141	19.9027	0.363774	18.5534	0	11	1.70147	0	183	0.000621	0.00252	0		0
413	2011	0	0.332753	3.17337e-05	6.37673	2.99573	1	3.58258	12.9946	0.006221	19.9027	0.305501	18.5534	0	9	1.39882	0	149	0.000737	0.005484	0	0.003141	0
413	2012	0	2.67308	3.17337e-05	7.5475	3.04452	1	2.64683	13.6995	0.030242	21.4468	0.755861	20.4734	0.03123	16	2.16538	0	154	0.005679	0.024563	0	0.006221	0
413	2013	0	0.196378	1.34596e-05	7.83637	3.09104	1	9.69307	14.7924	0.060369	22.9241	0.349694	20.6527	0.0420434	6	0.790826	0	152	0.009864	0.050505	0	0.030242	0
413	2014	0	1.30003	0.000405387	7.98718	3.13549	1	5.81701	14.828	0.11971	23.2464	0.480613	21.4857	0.0597359	11	1.65913	0	150	0.021201	0.098509	0	0.060369	0
413	2015	0	1.16955	0.000307476	8.52714	3.17805	1	6.19297	15.051	0.265239	24.0836	0.49437	22.2602	0.0953407	15	2.331	0	157	0.045276	0.219963	0	0.11971	0
413	2016	0	0.484089	0.000112755	8.40313	3.21888	1	6.78512	15.867	0.482719	24.5697	0.507345	22.655	0.191167	9	1.07028	0	151	0.048706	0.434013	0	0.265239	0
413	2017	0	1.51204	3.92653e-05	8.97853	3.2581	1	3.90412	15.5847	1.4227	24.9381	0.526364	23.5761	0.385731	5	0.728651	0	184	0.274012	1.14869	0	0.482719	1
413	2018	1	0.627314	3.92653e-05	9.06021	3.29584	1	2.57255	15.4795	1.17186	25.0079	0.539472	24.063	0.596044	9	1.22233	0	168	0.154568	1.01729	1	1.4227	2
413	2019	2	-0.378671	4.29301e-05	8.51439	3.3322	1	3.86567	15.9098	0.884566	24.9392	0.534897	23.5871	1.22538	8	1.24844	0	184	0.106767	0.777799	1	1.17186
420	2010	0	0.264955	3.82068e-05	8.39525	2.89037	1	1.24949	12.3873	0.123958	21.7936	0.686778	21.5708	0.00391376	6	1.24714	0	332	0.015396	0.108562	0		0
420	2011	0	-0.00720925	3.29722e-05	8.3141	2.94444	1	1.31021	12.4656	0.086821	21.8338	0.801884	21.5636	0.00439228	8	1.45322	0	351	0.010063	0.076758	0	0.123958	0
420	2012	0	-0.331249	3.29722e-05	8.23616	0	1	2.22675	12.905	0.053091	21.9618	0.825412	21.1613	0.00375546	7	1.14698	0	479	0.005463	0.047628	0	0.086821	0
420	2013	0	-0.099772	2.66036e-05	8.81344	3.04452	1	2.86642	12.1205	0.051238	22.1092	0.887533	21.0561	0.005233	4	0.834899	0	458	0.006733	0.044505	0	0.053091	0
420	2014	0	-0.256614	1.7682e-05	8.21447	3.09104	1	3.19051	12.5367	0.028814	21.9198	0.692103	20.7596	0.00335587	6	1.01317	0	476	0.005305	0.023509	0	0.051238	0
420	2015	0	-0.00075354	1.95659e-05	8.23058	3.13549	1	2.55748	12.4932	0.049704	21.6979	0.632747	20.7589	0.00316355	2	0.338352	0	596	0.007828	0.041876	0	0.028814	0
420	2016	0	0.345763	1.28593e-05	8.29029	3.17805	1	3.31347	13.0361	0.047834	22.2538	0.417175	21.0558	0.00656025	5	0.808016	0	651	0.00518	0.042654	0	0.049704	0
420	2017	0	0.576043	1.28593e-05	8.44763	3.21888	1	2.81193	12.6242	0.096841	22.5446	0.550183	21.5107	0.00619183	2	0.405515	0	607	0.013393	0.083448	0	0.047834	0
420	2018	0	0.165882	0.000232679	8.57584	3.2581	1	2.78655	12.715	0.089381	22.689	0.591152	21.6642	0.0058901	14	1.93157	0	659	0.013827	0.075554	0	0.096841	0
420	2019	0	0.0500171	0.000232679	8.61613	3.29584	1	3.15117	12.8801	0.108497	22.8608	0.643893	21.713	0.00557933	2	0.295116	0	669	0.012	0.096497	0	0.089381
421	2010	0	0.113433	0.000170278	8.35019	2.94444	0	1.70869	12.8761	0.086243	21.8145	0.636461	21.2788	0	11	1.95209	0	644	0.01266	0.073583	0		0
421	2011	0	-0.119153	0.000170278	8.37632	2.99573	0	1.90429	12.9018	0.092967	21.7961	0.621109	21.1519	0	12	1.87676	0	801	0.011751	0.081216	0	0.086243	0
421	2012	0	0.145967	0.000170278	8.11999	3.04452	0	1.47248	13.0879	0.051139	21.6751	0.54628	21.2882	0	16	2.81146	0	884	0.006116	0.045023	0	0.092967	0
421	2013	0	-0.0532121	0.000170278	8.15508	3.09104	0	1.44859	12.9586	0.055931	21.6041	0.47894	21.2335	0	13	2.34445	0	865	0.007321	0.04861	0	0.051139	0
421	2014	0	-0.0565091	0.000170278	8.1409	3.13549	0	1.4692	12.8376	0.455403	21.5601	0.387614	21.1753	0	8	1.42526	0	935	0.0771	0.378303	0	0.055931	0
421	2015	0	1.54766	2.98247e-05	8.76764	3.17805	0	1.66908	12.9477	0.245847	22.6228	0.474536	22.1105	0	8	1.42248	1	951	0.045826	0.200021	0	0.455403	0
421	2016	0	-0.0255459	0	7.97728	3.21888	0	1.80499	13.8842	0.161447	22.6752	0.491874	22.0846	0	8	1.24224	1	1100	0.018647	0.1428	0	0.245847	0
421	2017	0	-0.0749053	0	7.96242	3.2581	0	3.02553	14.4412	0.107485	23.1139	0.686656	22.0068	0	8	1.45852	1	1305	0.016381	0.091104	0	0.161447	0
421	2018	0	-0.0280957	0	7.86978	3.29584	0	3.25955	14.6967	0.168674	23.1599	0.697497	21.9783	0.002386	5	0.641601	1	1361	0.024171	0.144503	0	0.107485	0
421	2019	0	0.0244556	0	8.13505	3.3322	0	3.37539	14.5784	0.124011	23.219	0.705187	22.0024	0.00349872	8	1.30933	1	1374	0.016196	0.107815	0	0.168674
422	2010	0	0.317824	0.000639034	8.09407	2.94444	1	1.62372	14.6061	0.342793	23.6542	0.724969	23.1695	0	12	1.53826	0	120	0.034485	0.308308	0		0
422	2011	0	0.538755	0.000639034	8.45105	2.99573	1	1.50744	14.6818	0.730484	24.0109	0.736392	23.6005	0	9	1.20579	0	259	0.143248	0.587236	0	0.342793	0
422	2012	0	0.0893195	0.000553071	8.17948	3.04452	1	1.5321	14.7632	0.687952	24.1127	0.734845	23.686	0.061	9	1.26334	0	316	0.096244	0.591708	0	0.730484	2
422	2013	2	-0.00370114	0.000438493	9.65323	3.09104	1	1.83376	13.5878	0.860922	24.2887	0.788887	23.6823	0.0677	7	0.976971	0	329	0.122079	0.738843	1	0.687952	0
422	2014	0	-0.0569537	0.000246394	9.21393	3.13549	1	2.05559	14.0095	0.634844	24.3443	0.79884	23.6237	0.07369	8	1.25313	0	462	0.10513	0.529714	0	0.860922
422	2016	2	-0.172077	9.39861e-05	9.03539	3.21888	1	2.61976	14.2497	0.345712	24.4065	0.828894	23.4434	0.0857203	14	1.75879	0	622	0.055279	0.290433	1		0
422	2017	0	-0.212522	7.97858e-05	9.19736	3.2581	1	2.72272	13.6265	0.514467	24.2061	0.887533	23.2045	0.069403	9	1.38632	0	686	0.076604	0.437863	0	0.345712	0
422	2018	0	0.0716681	7.97858e-05	9.04097	0	1	1.86754	13.4375	0.52364	23.8983	0.887533	23.2737	0.131004	8	1.47357	0	684	0.064198	0.459442	0	0.514467	0
422	2019	0	0.144218	7.97858e-05	9.03611	0	1	1.57743	13.4918	0.551328	23.8642	0.887533	23.4084	0.484127	7	1.2725	0	683	0.078619	0.472709	0	0.52364
423	2010	0	0.185021	0.000486365	8.59785	2.89037	1	1.46024	13.0423	0.12052	22.0036	0.2169	21.625	0.0365791	9	1.31043	0	408	0.013932	0.106588	0		2
423	2011	2	0.11976	0.000483984	8.64206	2.94444	1	1.53193	13.2692	0.098488	22.1646	0.177752	21.7381	0.0425177	12	1.66113	0	652	0.009997	0.088491	1	0.12052	0
423	2012	0	0.107736	0.000483984	8.73665	2.99573	1	1.74265	13.4144	0.22752	22.3958	0.190484	21.8404	0.114	10	1.54345	0	817	0.043479	0.184041	0	0.098488	0
423	2013	0	0.314204	0.000483984	8.64224	3.04452	1	1.48886	13.4877	0.178953	22.5116	0.149746	22.1136	0.123	4	0.767754	0	765	0.034341	0.144612	0	0.22752	0
423	2014	0	-0.00181608	0.000542545	8.52635	3.09104	1	1.86079	13.8882	0.190302	22.7328	0.192	22.1118	0.126	3	0.666519	0	535	0.022627	0.167675	0	0.178953	0
423	2015	0	0.359354	0.00031659	8.54032	3.13549	1	1.57973	14.0444	0.293156	22.8761	0.177256	22.4188	0.155846	9	1.9084	0	431	0.036703	0.256453	0	0.190302	0
423	2016	0	0.159179	0.00031659	8.38731	3.17805	1	1.57501	14.3618	0.321773	23.0208	0.157136	22.5665	0.168027	6	1.19451	0	399	0.048909	0.272864	0	0.293156	0
423	2017	0	0.167039	0.00031659	8.47991	3.21888	1	1.67871	14.5093	0.466677	23.239	0.202369	22.721	0.225508	6	1.16686	0	325	0.085962	0.380715	0	0.321773	0
423	2018	0	-0.0046151	0.00031659	8.48384	3.2581	1	1.89007	14.616	0.379813	23.353	0.183198	22.7164	0.243696	9	1.20887	0	354	0.057048	0.322765	0	0.466677	1
423	2019	1	-0.501876	0.00031659	8.50755	3.29584	1	3.93889	14.3191	0.022343	23.1789	0.139923	21.808	0.205949	5	0.658762	0	242	0.003079	0.019264	1	0.379813
425	2010	0	0.218117	2.454e-05	9.47723	2.89037	1	0.983629	14.2698	1.29002	23.9342	0.513903	23.9507	0.429424	11	1.95209	1	617	0.153254	1.13676	0		0
425	2011	0	0.307654	2.454e-05	9.71746	2.94444	1	1.05285	14.334	1.4151	24.2704	0.563431	24.2189	0.632323	12	1.87676	1	752	0.225285	1.18982	0	1.29002	1
425	2012	1	-0.0254351	2.454e-05	9.62945	2.99573	1	1.41162	14.6766	1.44394	24.5379	0.613681	24.1931	1.32417	16	2.81146	1	871	0.252833	1.1911	1	1.4151	1
425	2013	1	-0.159891	2.454e-05	9.69843	3.04452	1	1.81875	14.6721	1.19314	24.6171	0.598504	24.0189	1.00867	13	2.34445	1	822	0.213811	0.979331	1	1.44394	0
425	2014	0	-0.136636	2.28959e-05	9.67533	3.09104	1	2.09602	14.6463	1.16111	24.612	0.581602	23.872	0.755657	8	1.42526	1	915	0.152802	1.00831	0	1.19314	1
425	2015	1	-0.285264	2.14362e-05	9.58596	3.13549	1	2.56384	14.6271	0.474885	24.4777	0.517557	23.5361	0.566366	8	1.42248	1	1001	0.06107	0.413815	1	1.16111	1
425	2016	1	0.0140115	2.16704e-05	9.50755	3.17805	1	2.60354	14.6332	0.949056	24.5069	0.534267	23.5501	0.6941	8	1.24224	1	1044	0.163048	0.786008	1	0.474885	0
425	2017	0	0.724629	2.16704e-05	9.51929	3.21888	1	1.70848	14.7925	0.779114	24.6307	0.516661	24.0951	1.63351	8	1.45852	1	1279	0.13915	0.639964	0	0.949056	2
425	2018	2	0.524488	1.93856e-05	9.56927	3.2581	1	1.37919	14.9751	1.14093	24.8382	0.504644	24.5167	2.01524	5	0.641601	1	1424	0.14159	0.999341	1	0.779114	0
425	2019	0	0.332493	5.47457e-05	9.57838	3.29584	1	1.30613	15.2462	3.15456	25.0709	0.564685	24.8038	2.45634	8	1.30933	1	1239	0.399052	2.75551	0	1.14093
426	2010	0	0.227057	0.000527671	5.95324	2.83321	0	4.087	14.0899	0.024691	21.2093	0.302007	19.8015	0	13	2.32933	1	17	0.002938	0.021753	0		0
426	2011	0	-0.0398384	3.99367e-05	5.68358	2.89037	0	8.22303	14.3736	0.017212	21.8678	0.486809	19.7608	0	9	1.41354	0	28	0.002356	0.014856	0	0.024691	0
426	2012	0	1.31571	3.9939e-05	5.70378	2.94444	0	3.7598	14.0473	0.03341	21.9249	0.487297	20.6005	0	13	2.24293	0	18	0.003999	0.029411	0	0.017212	0
426	2013	0	-0.0651197	3.22291e-05	5.5835	2.99573	0	5.14914	15.2564	0.023565	22.172	0.358713	20.5332	0	20	3.06466	0	25	0.00337	0.020195	0	0.03341	0
426	2014	0	0.402081	0.000233253	5.49306	3.04452	0	3.39226	14.6686	0.033718	22.0927	0.299452	20.8712	0	13	2.05696	0	17	0.006076	0.027642	0	0.023565	0
426	2015	0	-0.284352	0.000233253	5.53733	3.09104	0	4.91043	14.6472	0.026506	22.128	0.337222	20.5366	0	3	0.476417	0	26	0.002841	0.023665	0	0.033718	0
426	2016	0	0.0433839	0.000107038	5.77765	3.13549	0	11.2772	15.406	0.054944	23.0018	0.501488	20.5791	0	5	0.705219	0	26	0.010291	0.044653	0	0.026506	0
426	2017	0	1.43897	0.0357843	5.75257	3.17805	0	4.41943	14.8886	0.115929	22.9566	0.423948	21.4706	0	3	0.59964	0	26	0.022142	0.093787	0	0.054944	0
426	2018	0	0.155136	0.0357843	5.93489	3.21888	0	3.66277	14.4425	0.072156	22.9131	0.427777	21.6149	0.00306644	7	1.50895	0	14	0.010167	0.061989	0	0.115929	0
426	2019	0	-0.501876	0.0363941	5.80513	3.2581	0	10.6098	14.6678	0.053683	22.95	0.420149	20.5882	0	8	1.69851	0	18	0.008052	0.045631	0	0.072156
429	2010	0	0.069739	0.000207925	7.26753	2.89037	0	10.5032	12.771	0.04113	23.0772	0.544009	20.7255	0	13	1.56025	1	754	0.007992	0.033138	0		0
429	2011	0	0.0756553	0.000207925	7.29777	2.94444	0	10.948	13.6958	0.039253	23.1916	0.597053	20.7984	0	16	1.95623	1	923	0.007807	0.031446	0	0.04113	0
429	2012	0	0.0256707	0.000210709	7.40001	2.99573	0	11.8969	13.2805	0.055152	23.3	0.611355	20.8238	0	9	1.29889	1	1067	0.007798	0.047354	0	0.039253	0
429	2013	0	0.200584	0.000168711	7.36708	3.04452	0	9.56265	13.4114	0.05086	23.2644	0.601973	21.0066	0	11	1.44092	1	1152	0.009526	0.041334	0	0.055152	0
429	2014	0	0.0960816	0.000168711	7.29097	3.09104	0	8.60002	13.0096	0.056548	23.2501	0.530826	21.0983	0	15	2.06242	1	1151	0.008115	0.048433	0	0.05086	0
429	2015	0	0.0621582	0.000168711	7.22911	3.13549	0	7.83421	13.5468	0.16533	23.2171	0.493845	21.1586	0	12	1.48038	1	1253	0.019658	0.145672	0	0.056548	0
429	2016	0	0.827921	0.000132344	7.71468	3.17805	0	5.68926	13.9916	0.14139	23.5004	0.449772	21.7618	0.00617181	19	2.06544	0	1434	0.0193	0.12209	0	0.16533	0
429	2017	0	0.0934517	0.00019696	7.69211	3.21888	0	5.34899	13.9377	0.088019	23.528	0.427832	21.8511	0.00977387	15	1.66039	0	1674	0.015095	0.072924	0	0.14139	0
429	2018	0	0.0419671	0.000193277	7.69485	3.2581	0	5.0629	13.8323	0.105173	23.5142	0.383508	21.8922	0.00131834	9	1.02157	0	1664	0.013862	0.091311	0	0.088019	0
429	2019	0	-0.0499453	0.000138033	7.67508	3.29584	0	5.77989	14.1404	0.378896	23.5954	0.420036	21.841	0	6	0.633513	0	1800	0.054409	0.324487	0	0.105173
488	2010	0	0.155764	0.00605595	9.78013	2.89037	0	2.039	13.3928	0.908154	24.2808	0.564953	23.5684	0.199666	9	1.31043	0	376	0.108343	0.799811	0		0
488	2011	0	0.0316435	0.00588335	9.79043	2.94444	0	2.57111	13.7798	0.546128	24.5438	0.671543	23.5995	0.272863	12	1.66113	0	659	0.076622	0.469506	0	0.908154	0
488	2012	0	0.113492	0.0058979	9.66618	2.99573	0	2.41505	14.0041	0.566352	24.5887	0.699418	23.707	0.293698	10	1.54345	0	750	0.10234	0.464012	0	0.546128	0
488	2013	0	0.0317387	0.00566549	9.46916	3.04452	0	2.33077	14.0819	1.02854	24.5845	0.691966	23.7383	0.379261	4	0.767754	0	773	0.193262	0.835275	0	0.566352	0
488	2014	0	-0.0631331	0.00574236	9.45977	3.09104	0	2.97471	14.4235	0.550275	24.7632	0.747491	23.673	0.469826	3	0.666519	0	534	0.091015	0.45926	0	1.02854	0
488	2015	0	0.0571136	0.00574236	9.38371	3.13549	0	3.8609	14.8996	0.689848	25.0795	0.778623	23.7286	0.649368	9	1.9084	0	419	0.110376	0.579472	0	0.550275	0
488	2016	0	0.117581	0.00535405	9.47163	3.17805	0	3.64628	14.8287	1.09036	25.1335	0.725773	23.8398	0.735689	6	1.19451	0	346	0.186997	0.903363	0	0.689848	0
488	2017	0	0.306002	0.00546444	9.51628	3.21888	0	3.58386	15.1073	1.03441	25.3832	0.713381	24.1067	1.01731	6	1.16686	0	367	0.18485	0.849563	0	1.09036	0
488	2018	0	-0.0202459	0.00549407	9.62846	3.2581	0	3.64731	14.9653	0.72942	25.3803	0.754349	24.0863	0.929874	9	1.20887	0	376	0.131004	0.598416	0	1.03441	0
488	2019	0	0.0526282	0.00494497	9.52347	3.29584	0	3.22282	15.0054	1.00267	25.3078	0.731114	24.1376	0.992313	5	0.658762	0	278	0.162031	0.840636	0	0.72942
498	2013	0	0.092598	0	7.87246	3.04452	0	1.31541	14.9384	0.386147	22.9661	0.755201	22.692	0.0204844	4	0.767754	1	713	0.064409	0.321738	0		0
498	2014	0	-0.0445578	0	8.86404	3.09104	0	1.46532	14.0599	0.431272	23.0285	0.735114	22.6464	0.00450307	3	0.666519	1	519	0.067063	0.364209	0	0.386147	0
498	2015	0	0.0842479	0	8.81774	3.13549	0	1.40401	14.1511	0.383409	23.0666	0.708156	22.7273	0.0454856	9	1.9084	1	402	0.047888	0.335521	0	0.431272	0
498	2016	0	0.0982601	0	8.9813	3.17805	0	1.84632	14.3186	0.419649	23.4342	0.769289	22.821	0.0188259	6	1.19451	1	415	0.083552	0.336097	0	0.383409	0
498	2017	0	0.520037	0	9.04133	3.21888	0	1.42327	14.3564	0.794706	23.5927	0.769372	23.2397	0.0902339	6	1.16686	1	350	0.10514	0.689566	0	0.419649	0
498	2018	0	0.192467	0	9.07142	3.2581	0	1.61775	14.5191	0.866844	23.8968	0.733793	23.4158	0.140628	9	1.20887	1	383	0.108182	0.758662	0	0.794706	0
498	2019	0	0.575019	2.3369e-05	9.24898	3.29584	0	1.37836	14.5578	1.31082	24.1909	0.742626	23.87	0.335412	5	0.658762	1	384	0.236866	1.07396	0	0.866844
505	2010	0	1.40635	8.00829e-05	4.62497	0	0	2.11188	16.9287	0.017496	21.0941	0.642128	20.3465	0	5	0.901876	0	706	0.002297	0.015199	0		0
505	2011	0	-0.501876	8.00829e-05	4.62497	0	0	5.62717	16.8109	0.009169	20.9948	0.695355	19.2672	0	10	1.49611	0	877	0.001136	0.008033	0	0.017496	0
505	2012	0	-0.124946	8.00829e-05	4.62497	0	0	6.98362	17.0317	0.008549	21.0773	0.823408	19.1337	0	10	1.65098	0	993	0.001524	0.007025	0	0.009169	0
505	2013	0	0.104371	8.00829e-05	8.19008	0	0	5.49342	11.9762	0.008175	20.9365	0.887533	19.233	0	9	1.54825	0	1021	0.001015	0.00716	0	0.008549	0
505	2014	0	0.0603437	8.00829e-05	8.17836	3.29584	0	6.88743	12.3983	0.011461	21.2213	0.887533	19.2916	0	9	1.58033	0	1019	0.002151	0.00931	0	0.008175
505	2016	0	2.62881	8.00829e-05	8.22764	0	0	1.42959	12.4862	1.16272	21.0493	0.887533	20.6919	0	14	1.80412	0	722	0.215452	0.947269	0
505	2019	0	0.00420592	0	7.99665	3.43399	0	0.7031	13.8314	0.365204	22.3779	0.428227	22.7302	0.00746169	6	0.961693	1	749	0.043861	0.321343	0
506	2010	0	0.187976	0	5.8861	3.13549	0	4.59567	16.4324	0.067694	22.4279	0.822343	20.9028	0	9	1.31043	1	413	0.007487	0.060207	0		0
506	2011	0	0.109026	0	6.14847	3.17805	0	4.51813	16.2106	0.046668	22.5143	0.786778	21.0062	0	12	1.66113	1	726	0.00764	0.039028	0	0.067694	0
506	2012	0	-0.193252	0	5.79909	3.21888	0	4.8083	16.3527	0.047851	22.3618	0.692001	20.7915	0	10	1.54345	1	739	0.007139	0.040712	0	0.046668	0
506	2013	0	-0.152642	0	5.2832	3.2581	0	3.73056	16.359	0.002589	21.9424	0.450567	20.6259	0	4	0.767754	0	696	0.000422	0.002167	0	0.047851	0
506	2014	0	-0.501876	0	7.36328	3.29584	0	8.87426	14.1995	0.015611	21.8768	0.515011	19.6937	0	3	0.666519	0	560	0.002915	0.012696	0	0.002589
506	2016	0	-0.414817	9.02028e-05	7.33824	3.3673	0	3.97584	14.1521	0.046808	21.8954	0.511496	20.5152	0	6	1.19451	0	334	0.007265	0.039543	0		0
506	2017	0	-0.0530095	9.02028e-05	7.40853	3.4012	0	3.31223	13.7149	0.026789	21.6583	0.57663	20.4607	0	6	1.16686	0	409	0.00341	0.023379	0	0.046808	0
506	2018	0	-0.354477	0.000111731	7.31522	3.43399	0	5.10164	13.7481	0.033349	21.6526	0.559942	20.023	0	9	1.20887	0	263	0.003598	0.029751	0	0.026789	0
506	2019	0	0.0381257	2.15281e-05	7.31322	3.43399	0	5.0872	13.4235	0.03837	21.6872	0.582766	20.0604	0	5	0.658762	0	345	0.007448	0.030922	0	0.033349
507	2010	0	-0.0962615	0.000100978	6.41837	3.09104	0	4.89494	13.8042	0.033529	21.3206	0.218068	19.7324	0.000217334	13	1.56025	0	801	0.006538	0.026991	0		0
507	2011	0	0.223186	0.000100978	6.89061	3.13549	0	7.52199	13.6967	0.019706	21.9517	0.476831	19.9338	0	16	1.95623	0	1040	0.002465	0.017241	0	0.033529	0
507	2012	0	0.44102	0.000100977	6.99942	3.17805	0	5.40713	13.3743	0.038185	21.9869	0.4375	20.2992	0	9	1.29889	0	1131	0.005945	0.03224	0	0.019706	0
507	2013	0	0.973029	2.8205e-05	7.08339	3.21888	0	3.04478	13.4013	0.076574	22.0922	0.354787	20.9788	0	11	1.44092	0	1139	0.008262	0.068312	0	0.038185	0
507	2014	0	0.656754	2.8205e-05	7.13807	3.2581	0	2.50592	13.6941	0.119885	22.4023	0.50672	21.4836	0	15	2.06242	0	1263	0.015141	0.104744	0	0.076574	0
507	2015	0	-0.0544065	2.8205e-05	7.5974	3.29584	0	2.70656	13.1487	0.06372	22.4234	0.488875	21.4277	0	12	1.48038	0	1282	0.010042	0.053678	0	0.119885	0
507	2016	0	-0.109526	2.8205e-05	7.61628	3.3322	0	3.17636	12.9857	0.058477	22.4674	0.490038	21.3117	0	19	2.06544	0	1443	0.007368	0.051109	0	0.06372	0
507	2017	0	0.0330407	2.8205e-05	7.65064	3.3673	0	3.17913	13.1122	0.074666	22.5008	0.477613	21.3442	0	15	1.66039	0	1561	0.009722	0.064944	0	0.058477	0
507	2018	0	0.405413	2.8205e-05	7.97178	3.4012	0	2.61521	13.257	0.16419	22.6459	0.522906	21.6845	0.0029151	9	1.02157	0	1629	0.028356	0.135834	0	0.074666	0
507	2019	0	0.270311	2.39342e-05	7.79152	3.43399	0	2.78489	13.7729	0.173117	22.948	0.38872	21.9238	0.0138487	6	0.633513	0	1799	0.028097	0.14502	0	0.16419
510	2010	0	0.183283	2.5705e-05	8.01994	3.09104	1	0.8952	12.7477	0.119651	21.6068	0.513404	21.7175	0	12	1.98151	0	348	0.01376	0.105891	0		0
510	2011	0	-0.0427046	1.23116e-05	8.1197	3.13549	1	0.909913	12.3748	0.082745	21.5794	0.524906	21.6738	0.006175	12	1.66991	0	452	0.009723	0.073022	0	0.119651	0
510	2012	0	-0.160208	1.23116e-05	8.11373	3.17805	1	1.05919	12.3575	0.087576	21.5567	0.509003	21.4992	0.008106	13	1.83409	0	396	0.012672	0.074904	0	0.082745	0
510	2013	0	-0.0769226	6.92568e-06	8.03754	3.21888	1	0.91853	11.8588	0.120277	21.3342	0.48871	21.4192	0.00684405	7	1.1127	0	405	0.016117	0.10416	0	0.087576	0
510	2014	0	0.0232599	5.19385e-06	8.04431	3.2581	1	0.878952	12.0509	0.096233	21.3131	0.559173	21.4422	0.004	4	0.742666	0	238	0.0115	0.084733	0	0.120277	0
510	2015	0	-0.210555	0.100005	7.9413	0	1	0.952125	11.8529	0.048638	21.1567	0.484045	21.2057	0.05115	8	1.40895	0	218	0.007393	0.041245	0	0.096233	0
510	2016	0	-0.0530434	0	7.85903	3.3322	1	0.86152	11.7282	0.056415	21.0022	0.35885	21.1512	0.04605	7	1.09495	0	209	0.006606	0.049809	0	0.048638	0
510	2017	0	0.12645	0.130549	7.83874	3.3673	1	0.868429	12.1263	0.082147	21.1292	0.416092	21.2703	0.05126	7	1.3346	0	239	0.013316	0.068831	0	0.056415	0
510	2018	0	0.197461	0.130549	7.82204	3.4012	1	0.717347	12.2104	0.088488	21.1183	0.35626	21.4505	0.06577	11	1.66945	0	504	0.014291	0.074197	0	0.082147	0
510	2019	0	0.120651	0.130549	7.81803	3.43399	1	0.694461	12.135	0.087338	21.1998	0.347894	21.5644	0.07078	5	0.902039	0	514	0.008961	0.078377	0	0.088488
513	2010	0	0.0504159	0	8.44269	2.94444	1	1.343	13.0487	0.075444	22.0213	0.279313	21.7264	0.00638203	13	1.56025	0	745	0.011317	0.064127	0		0
513	2011	0	0.159971	0	8.57697	2.99573	1	1.45527	13.2138	0.096921	22.25	0.345714	21.8748	0.0146422	16	1.95623	0	1032	0.013075	0.083846	0	0.075444	1
513	2012	1	0.246801	0	8.6282	3.04452	1	1.42861	13.1849	0.150998	22.452	0.435524	22.0953	0.201372	9	1.29889	0	1161	0.021442	0.129556	1	0.096921	0
513	2013	0	0.171206	0	8.52873	3.09104	1	1.42162	13.2867	0.15322	22.6052	0.451033	22.2534	0.23306	11	1.44092	0	1214	0.027855	0.125365	0	0.150998
513	2015	0	0.194127	0.0026908	8.68491	3.17805	1	1.22008	13.3131	0.283461	22.8124	0.404534	22.6134	0.375704	12	1.48038	1	1184	0.04731	0.236151	0		0
513	2016	0	0.155767	0.00265773	8.74783	3.21888	1	1.37605	13.7623	0.323545	23.0774	0.325153	22.7582	0.474777	19	2.06544	0	1499	0.049697	0.273848	0	0.283461	0
513	2017	0	0.114901	0.00265877	8.84837	3.2581	1	1.86353	14.3041	0.371428	23.4894	0.293382	22.867	0.575501	15	1.66039	1	1719	0.055677	0.315751	0	0.323545	0
513	2018	0	0.0386459	0.00271872	8.9452	3.29584	1	1.96795	14.3015	0.304475	23.5819	0.326166	22.9049	0.687239	9	1.02157	1	1747	0.055414	0.249061	0	0.371428	0
513	2019	0	0.0591424	0.00257306	9.10709	3.3322	1	1.91551	14.1713	0.28959	23.6123	0.317149	22.9623	0.82773	6	0.633513	1	2005	0.033245	0.256345	0	0.304475
514	2010	0	0.7225	0	6.42162	2.94444	0	5.88793	15.408	0.020677	22.2505	0.467011	20.4775	0	9	1.26139	1	884	0.002936	0.017741	0		0
514	2011	0	0.151264	0	6.53959	2.99573	0	5.83439	15.4263	0.09816	22.3822	0.456428	20.6184	0	10	1.3328	1	1155	0.01016	0.088	0	0.020677	0
514	2012	0	-0.324502	0	7.20341	3.04452	0	11.1243	15.0685	0.023924	22.6352	0.551443	20.2261	0	12	1.66806	1	1329	0.003857	0.020067	0	0.09816	0
514	2013	0	0.518589	0	7.12125	3.09104	0	8.29065	15.2464	0.073301	22.759	0.589756	20.6439	0	7	1.04696	1	1391	0.00862	0.064681	0	0.023924	0
514	2014	0	1.10787	0	7.16162	3.13549	0	4.00049	15.2494	0.066265	22.776	0.565628	21.3896	0	9	1.33452	1	1387	0.009164	0.057101	0	0.073301	0
514	2015	0	-0.406762	4.00583e-07	7.14124	3.17805	0	6.37048	15.1994	0.077787	22.7191	0.547649	20.8674	0	10	1.39606	1	1479	0.010999	0.066788	0	0.066265	0
514	2016	0	-0.409003	0	7.05876	3.21888	0	9.64223	15.2917	0.033017	22.6076	0.489082	20.3415	0	3	0.371517	1	1633	0.004517	0.0285	0	0.077787	0
514	2017	0	0.524779	0	6.55251	3.2581	0	6.0596	15.7386	0.056894	22.5649	0.451933	20.7633	0	7	1.01068	1	1814	0.007072	0.049822	0	0.033017	0
514	2018	0	-0.481157	0	6.60665	3.29584	0	12.1672	15.7456	0.028158	22.6059	0.472779	20.1072	0	6	0.962927	1	2084	0.00381	0.024348	0	0.056894
517	2010	0	-0.37238	0	6.16331	2.89037	0	5.74478	16.5238	0.095336	22.6947	0.734616	20.9464	0	10	1.76523	1	517	0.01042	0.084916	0		0
517	2011	0	0.30199	0.000329782	6.32615	2.94444	0	6.34496	16.725	0.094838	23.0579	0.776253	21.2103	0	21	2.83401	1	471	0.01893	0.075908	0	0.095336	0
517	2012	0	0.263393	0.000329782	6.26149	2.99573	0	5.21814	16.6593	0.171768	23.0962	0.73887	21.4441	0	11	1.62578	1	660	0.033375	0.138393	0	0.094838	0
517	2013	0	1.25765	0.000329782	6.54822	3.04452	0	1.77195	16.1899	0.240845	22.8305	0.604261	22.2584	0	2	0.355809	1	593	0.025554	0.215291	0	0.171768	0
517	2014	0	-0.254577	0.00028267	6.74406	3.09104	0	1.73491	15.6533	0.021607	22.5155	0.387116	21.9646	0	6	1.53139	1	666	0.002969	0.018638	0	0.240845	0
517	2015	0	-0.501876	0.061469	6.81454	3.13549	0	7.05637	15.8869	0.131191	22.7945	0.543365	20.8406	0	7	1.58228	1	815	0.014037	0.117154	0	0.021607	0
517	2016	0	0.536415	0.061413	6.84162	3.17805	0	6.42879	16.1923	0.168958	23.1308	0.668969	21.27	0	10	1.77022	1	898	0.029534	0.139424	0	0.131191	0
517	2017	0	1.46823	0.0614064	7.07496	3.21888	0	3.0944	16.1384	0.051111	23.3031	0.678841	22.1735	0	5	1.01153	1	848	0.006409	0.044702	0	0.168958	0
517	2018	0	-0.0695195	0.0613593	7.26683	3.2581	0	6.12835	16.5788	0.274946	23.9144	0.803889	22.1015	0	10	1.58253	1	1170	0.03786	0.237086	0	0.051111	0
517	2019	0	0.679175	0.296918	7.37463	3.29584	0	6.00558	16.9681	0.54619	24.4125	0.831331	22.6198	0	7	1.17332	1	1148	0.080727	0.465463	0	0.274946
518	2010	0	0.0736223	0	5.97126	2.94444	1	4.61702	13.7192	0.008638	20.6846	0.0855663	19.1548	0	11	1.95209	0	602	0.000969	0.007669	0		0
518	2011	0	0.171684	0	5.95064	2.99573	1	3.97284	14.0912	0.009803	20.6927	0.055853	19.3133	0	12	1.87676	0	837	0.001686	0.008117	0	0.008638	0
518	2012	0	0.0750586	0	6.15486	3.04452	1	3.47797	13.784	0.008728	20.6321	0.0904971	19.3856	0.0073257	16	2.81146	0	840	0.00158	0.007148	0	0.009803	0
518	2013	0	-0.20468	0	6.04973	3.09104	1	3.94061	13.874	0.006264	20.528	0.111607	19.1566	0.0075352	13	2.34445	0	892	0.001217	0.005047	0	0.008728	0
518	2014	0	0.155623	0	5.96358	3.13549	1	3.39129	13.7059	0.010197	20.5225	0.117947	19.3013	0.0079546	8	1.42526	0	907	0.001909	0.008288	0	0.006264	0
518	2015	0	-0.0140401	0	6.06379	3.17805	1	3.50872	13.8449	0.008802	20.5424	0.270619	19.2871	0.0122812	8	1.42248	0	1055	0.001585	0.007217	0	0.010197	0
518	2016	0	0.376169	0	6.02345	3.21888	1	3.10821	14.3081	0.020377	20.7405	0.399331	19.6064	0.0104704	8	1.24224	0	955	0.003419	0.016958	0	0.008802	0
518	2017	0	0.0572581	0	5.63479	3.2581	1	2.69214	14.8268	0.006289	20.6524	0.274877	19.6621	0.0100891	8	1.45852	0	1150	0.001013	0.005276	0	0.020377	0
518	2018	0	0.142924	0	5.74939	3.29584	1	2.34094	14.7039	0.022643	20.6463	0.305737	19.7957	0.0125839	5	0.641601	0	1320	0.004021	0.018622	0	0.006289	0
518	2019	0	0.0565445	0	5.80212	3.3322	1	2.19161	14.6412	0.023295	20.6353	0.278996	19.8507	0.0579791	8	1.30933	0	1380	0.004603	0.018692	0	0.022643
519	2010	0	0.196263	0	7.30787	3.13549	1	1.38109	11.9666	0.018622	19.9901	0.245625	19.6673	0.00186547	12	1.53629	0	679	0.00197	0.016652	0		0
519	2011	0	0.000716458	0	7.30115	3.17805	1	1.35617	12.0133	0.010705	19.9727	0.256212	19.668	0.00243334	21	2.81955	0	888	0.001674	0.009031	0	0.018622	0
519	2012	0	-0.132289	0	7.27932	3.21888	1	1.56997	12.0257	0.013597	19.9771	0.252177	19.5261	0.00284201	18	2.30621	0	1257	0.00138	0.012217	0	0.010705	0
519	2013	0	2.67308	0	8.41494	3.2581	0	2.36438	13.3121	0.119291	22.3163	0.266653	21.4558	0.0811475	9	1.31579	0	1307	0.01713	0.102161	0	0.013597	0
519	2014	0	-0.0214181	0	8.43815	3.29584	0	2.41107	13.1987	0.079216	22.3142	0.187715	21.4341	0.0855083	11	2.27132	0	1350	0.008682	0.070534	0	0.119291	0
519	2015	0	-0.248665	0	8.41627	3.3322	0	3.3708	13.285	0.416124	22.3634	0.192024	21.1482	0.0875946	8	1.64339	1	1431	0.059131	0.356993	0	0.079216	0
519	2016	0	1.48504	0	9.2557	3.3673	0	2.69954	13.3426	0.529953	23.0516	0.282296	22.0585	0.180009	9	1.5932	0	1598	0.074564	0.455389	0	0.416124	0
519	2017	0	0.256374	0	9.08682	3.4012	1	2.03725	13.4559	0.25269	22.9983	0.226262	22.2867	0.199626	9	1.56114	0	1770	0.043564	0.209126	0	0.529953	0
519	2018	0	0.0373212	7.7088e-06	8.99764	3.43399	1	2.10403	13.6359	0.326109	23.0672	0.245685	22.3234	0.246478	6	0.826902	0	1994	0.054558	0.271551	0	0.25269	0
519	2019	0	0.0742981	7.76915e-06	9.02906	3.43399	1	2.06914	13.6851	0.235225	23.1222	0.256386	22.395	0.292495	5	0.753012	0	2090	0.026039	0.209186	0	0.326109
520	2010	0	0.321374	0	9.24927	2.94444	0	3.42135	12.0802	0.062832	22.7744	0.853835	21.5444	0	12	1.53826	0	140	0.008947	0.053885	0		0
520	2011	0	0.126354	0	9.17337	2.99573	0	3.44629	12.0284	0.104262	22.9007	0.887533	21.6634	0	9	1.20579	0	293	0.01101	0.093252	0	0.062832
520	2014	0	-0.274941	0	6.81674	0	0	0.52351	12.9124	0.036739	20.0578	0.753074	20.705	0	8	1.25313	0	429	0.005981	0.030758	0		0
520	2015	0	-0.215797	0	6.33683	3.17805	0	0.666675	13.4041	0.023593	20.0564	0.501002	20.4619	0	6	0.898742	0	562	0.003107	0.020486	0	0.036739	0
520	2016	0	-0.0751811	0	6.24611	3.21888	0	0.741163	13.6041	0.032714	20.0842	0.496333	20.3837	0	14	1.75879	0	625	0.006324	0.02639	0	0.023593	0
520	2017	0	0.16898	0.000113627	6.13123	3.2581	0	0.62582	13.7334	0.032928	20.0712	0.391237	20.5399	0	9	1.38632	0	681	0.004419	0.028509	0	0.032714	0
520	2018	0	0.00973983	0.000113627	5.85793	3.29584	0	0.748578	13.5609	0.019947	20.26	0.399409	20.5496	0	8	1.47357	0	689	0.003884	0.016063	0	0.032928	0
520	2019	0	-0.0572343	1.48209e-05	5.68017	3.3322	0	0.785577	13.7129	0.023872	20.2493	0.343084	20.4906	0	7	1.2725	0	679	0.003762	0.02011	0	0.019947
521	2010	0	0.300892	0.000169077	8.2417	2.94444	1	0.864969	14.1652	0.240265	22.6856	0.614091	22.8307	0.0196296	11	1.37311	0	220	0.044473	0.195792	0		0
521	2011	0	0.0944352	0	8.30598	2.99573	1	0.844354	14.1465	0.307507	22.7518	0.624569	22.9209	0.0176455	11	1.27714	0	245	0.037485	0.270022	0	0.240265	0
521	2012	0	0.0336379	0	9.62046	3.04452	1	0.847345	12.8568	0.330176	22.7884	0.621935	22.954	0.0190204	14	2.4911	0	221	0.036418	0.293758	0	0.307507	0
521	2013	0	0.132381	0.00350695	9.49221	3.09104	1	0.808637	13.1076	0.280952	22.8659	0.623602	23.0783	0.0253601	12	2.3819	0	236	0.028208	0.252744	0	0.330176	0
521	2014	0	0.0214324	0.00549685	9.57164	3.13549	1	0.836895	13.0883	0.388417	22.9215	0.61834	23.0995	0.030309	7	1.31357	0	289	0.060554	0.327863	0	0.280952	0
521	2015	0	-0.0324185	0.00712219	9.81411	3.17805	1	0.870427	12.834	0.332867	22.9278	0.622796	23.0666	0.626725	7	1.30964	0	285	0.050529	0.282338	0	0.388417	0
521	2016	0	0.202661	0.00470746	9.85046	3.21888	1	0.998472	13.1981	0.439866	23.2496	0.586964	23.2511	0.680286	9	1.41132	0	449	0.079396	0.36047	0	0.332867	0
521	2017	0	0.34093	0.00620677	9.75144	3.2581	1	0.950235	13.5511	0.395485	23.4934	0.676899	23.5445	0.761573	6	0.95042	0	512	0.055645	0.33984	0	0.439866	0
521	2018	0	0.0412407	0.00498629	9.71233	3.29584	1	0.889746	13.51	0.697819	23.4681	0.66999	23.5849	0.821743	9	1.28829	0	540	0.101533	0.596286	0	0.395485	1
521	2019	1	-0.0535685	0.00479834	9.54803	3.3322	1	0.857972	13.5178	0.434117	23.3767	0.640058	23.5298	0.782372	5	0.71736	0	641	0.062252	0.371865	1	0.697819
528	2010	0	0.509004	2.00997e-05	8.52675	2.89037	1	1.21012	14.8139	0.386342	23.6462	0.544765	23.4554	0.6169	13	1.65584	1	87	0.057526	0.328816	0		0
528	2011	0	0.163486	2.00988e-05	9.50017	2.94444	1	1.27257	13.9767	0.494989	23.8479	0.589365	23.6069	0.71556	21	2.69113	0	157	0.077812	0.417177	0	0.386342	0
528	2012	0	-0.293575	2.00988e-05	9.4974	2.99573	1	1.78816	13.905	0.351319	23.8405	0.586932	23.2593	0.5156	19	2.40172	0	274	0.063027	0.288292	0	0.494989	0
528	2013	0	-0.00356138	2.00988e-05	9.41483	3.04452	1	1.76245	13.9939	0.507224	23.8225	0.577607	23.2557	0.5082	21	3.06466	0	186	0.055541	0.451683	0	0.351319	2
528	2014	2	-0.182069	0.000183437	9.27397	3.09104	1	2.0209	14.1244	0.277743	23.7583	0.561288	23.0548	0.4168	6	0.89299	0	322	0.03944	0.238303	1	0.507224	0
528	2015	0	-0.35339	0.000183881	9.06497	3.13549	1	3.06265	14.2787	0.270641	23.738	0.563075	22.6188	0.2652	10	1.40489	0	462	0.035373	0.235268	0	0.277743	3
528	2016	3	0.0525225	0.000193044	8.98419	3.17805	1	2.93832	14.3238	0.349906	23.7478	0.570183	22.6699	0.289916	8	1.10589	1	536	0.038595	0.311311	1	0.270641	2
528	2017	2	0.607934	0.000184157	9.03837	3.21888	1	1.92273	14.3465	0.477698	23.7986	0.579048	23.1449	0.38232	7	0.93633	1	593	0.075429	0.402269	1	0.349906	2
528	2018	2	0.605513	0.000166383	9.19085	3.2581	1	1.44939	14.4207	0.923399	23.9895	0.614775	23.6183	0.559493	11	1.43678	1	431	0.117641	0.805758	1	0.477698	0
528	2019	0	0.0604074	0.00107959	9.24319	3.29584	1	1.55712	14.5255	0.756797	24.1198	0.637307	23.677	0.673552	8	1.10208	1	224	0.088318	0.668479	0	0.923399
529	2010	0	0.136762	3.93977e-06	6.85646	2.94444	0	0.803037	13.342	0.048221	20.7162	0.27863	20.9356	0	13	1.56025	1	771	0.009519	0.038702	0		0
529	2011	0	0.122265	3.93977e-06	6.87833	2.99573	0	0.797891	13.4841	0.046721	20.8252	0.291967	21.051	0	16	1.95623	1	1045	0.007602	0.039119	0	0.048221	0
529	2012	0	0.13084	0	6.89972	3.04452	0	0.768158	13.431	0.096291	20.9102	0.298454	21.1739	0	9	1.29889	1	1138	0.017737	0.078554	0	0.046721	0
529	2013	0	0.176151	0	6.93537	3.09104	0	0.706774	13.4122	0.102814	20.9891	0.293831	21.3362	0	11	1.44092	1	1120	0.010991	0.091823	0	0.096291	0
529	2014	0	0.0164763	0	7.15696	3.13549	0	0.785078	13.4636	0.080977	21.1105	0.270361	21.3525	0	15	2.06242	1	1274	0.011709	0.069268	0	0.102814	0
529	2015	0	0.0271737	0	6.82002	3.17805	0	0.752941	13.7606	0.051016	21.0955	0.208073	21.3793	0	12	1.48038	1	1206	0.010127	0.040889	0	0.080977	0
529	2016	0	0.072822	0	6.80461	3.21888	0	0.768099	13.9223	0.08292	21.1858	0.214726	21.4496	0	19	2.06544	1	1372	0.013964	0.068956	0	0.051016	0
529	2017	0	0.115302	0	6.80461	3.2581	0	0.886019	14.2984	0.143244	21.4377	0.291799	21.5587	0	15	1.66039	1	1489	0.023535	0.119709	0	0.08292	0
529	2018	0	0.0836388	0	7.4668	3.29584	0	0.843782	13.6707	0.122055	21.4692	0.256164	21.6391	0	9	1.02157	1	1757	0.014378	0.107677	0	0.143244	0
529	2019	0	0.20832	0	7.40671	3.3322	0	0.850351	13.9714	0.177199	21.6662	0.301763	21.8283	0	6	0.633513	1	1752	0.030142	0.147057	0	0.122055
530	2010	0	0.0724151	0.000353676	7.05704	2.89037	1	1.94739	13.9524	0.043278	21.7922	0.375602	21.1257	0.0170508	9	2.25677	0	314	0.005717	0.037561	0		0
530	2011	0	0.245884	0.000353676	7.17472	2.94444	1	1.63889	14.012	0.084453	21.8396	0.395404	21.3456	0.0183546	6	1.43301	0	611	0.016207	0.068246	0	0.043278	0
530	2012	0	-0.18316	0.000353676	7.66528	2.99573	1	1.92985	13.3812	0.05096	21.8007	0.349769	21.1433	0.07929	3	0.637891	0	463	0.007155	0.043805	0	0.084453	0
530	2013	0	0.0090196	0.000353676	7.662	3.04452	1	1.93226	13.3261	0.06635	21.8109	0.322938	21.1523	0.07853	2	0.295116	0	465	0.008572	0.057778	0	0.05096	0
530	2014	0	-0.0716226	4.01126e-05	7.61579	3.09104	1	2.14203	13.3985	0.043932	21.8397	0.324261	21.0779	0.07357	2	0.431034	0	407	0.008048	0.035884	0	0.06635	0
530	2015	0	0.127517	0.0102426	7.53476	3.13549	1	2.53963	13.4741	0.080511	22.13	0.335244	21.198	0.0808582	4	0.644641	0	501	0.015603	0.064908	0	0.043932	0
530	2016	0	0.106985	0.0113717	7.5369	3.17805	1	2.80051	13.9199	0.126185	22.3294	0.334328	21.2996	0.0859498	6	0.971345	0	518	0.019458	0.106727	0	0.080511	0
530	2017	0	0.168708	0.00898554	7.45356	3.21888	1	2.70211	14.0876	0.075823	22.4495	0.378105	21.4555	0.0937952	2	0.295116	0	455	0.011874	0.063949	0	0.126185	0
530	2018	0	-0.0546471	0.0075321	7.42297	3.2581	1	2.8322	14.132	0.074142	22.4404	0.378905	21.3993	0.075763	4	0.587199	0	229	0.00757	0.066572	0	0.075823	0
530	2019	0	-0.068265	0.00483687	7.36645	3.29584	1	3.01635	14.1532	0.052147	22.4326	0.374875	21.3286	0.0642727	5	0.835282	0	463	0.009454	0.042693	0	0.074142
531	2010	0	0.0434513	3.9434e-06	6.63332	2.89037	0	2.10329	14.6057	0.119883	22.5704	0.618082	21.8269	0	13	1.56025	0	827	0.012732	0.107151	0		0
531	2011	0	0.105995	3.06824e-06	6.96791	2.94444	0	1.94736	14.4086	0.170952	22.5941	0.657995	21.9276	0	16	1.95623	0	1007	0.027814	0.143138	0	0.119883	0
531	2012	0	-0.0571921	3.06824e-06	6.96414	2.99573	0	2.51157	14.8834	0.122812	22.7897	0.6875	21.8687	0	9	1.29889	0	1074	0.021136	0.101676	0	0.170952	0
531	2013	0	0.0434755	3.06824e-06	6.96414	3.04452	0	2.55679	14.9716	0.130581	22.8501	0.67673	21.9113	0	11	1.44092	0	1089	0.014638	0.115943	0	0.122812	0
531	2014	0	0.339516	3.06824e-06	7.04491	3.09104	0	1.70514	14.5034	0.12542	22.7373	0.535875	22.2036	0	15	2.06242	0	1158	0.018449	0.106971	0	0.130581	0
531	2015	0	-0.493467	3.06824e-06	7.12689	3.13549	0	3.76127	14.2086	0.060662	22.8482	0.52846	21.5234	0	12	1.48038	0	1291	0.007504	0.053158	0	0.12542	0
531	2016	0	0.183941	3.06824e-06	7.09257	3.17805	0	3.48581	14.5462	0.139675	22.941	0.533676	21.6923	0	19	2.06544	0	1523	0.022655	0.11702	0	0.060662	0
531	2017	0	0.125222	3.06824e-06	7.11233	3.21888	0	3.10202	14.3699	0.091889	22.9423	0.541766	21.8103	0	15	1.66039	0	1537	0.012469	0.07942	0	0.139675	0
531	2018	0	0.0517799	3.06824e-06	7.11558	3.2581	0	3.30368	14.8673	0.079119	23.0558	0.588476	21.8608	0	9	1.02157	0	1723	0.008671	0.070448	0	0.091889	0
531	2019	0	0.0351565	0	7.0775	3.29584	0	3.60162	15.1449	0.110611	23.1767	0.602805	21.8953	0.0301421	6	0.633513	0	1859	0.012731	0.09788	0	0.079119
533	2010	0	0.0287561	4.88553e-05	8.19478	2.94444	1	0.851028	12.9436	0.077123	21.6029	0.596963	21.7642	0.0207812	13	1.56025	0	810	0.011661	0.065462	0		0
533	2011	0	-0.285811	4.88553e-05	7.60788	2.99573	1	1.09315	13.4373	0.08741	21.5167	0.537735	21.4276	0.00436967	16	1.95623	0	972	0.013173	0.074237	0	0.077123	0
533	2012	0	-0.0240119	4.88553e-05	4.62497	3.04452	1	1.22448	11.7282	0.075844	21.6058	0.546238	21.4033	0.0562	9	1.29889	0	1193	0.01011	0.065734	0	0.08741	0
533	2013	0	0.170669	4.88553e-05	8.2074	3.09104	1	1.65833	13.5672	0.065335	22.0667	0.497427	21.5609	0.06547	11	1.44092	0	1128	0.007736	0.057599	0	0.075844	0
533	2014	0	0.686157	4.88553e-05	8.34093	3.13549	1	1.00255	13.4334	0.170292	22.0859	0.483665	22.0833	0.11533	15	2.06242	0	1223	0.023688	0.146604	0	0.065335	0
533	2015	0	0.0600303	0	8.34522	3.17805	1	1.00846	13.5646	0.171571	22.1501	0.49158	22.1416	0.122837	12	1.48038	0	1132	0.027846	0.143725	0	0.170292	0
533	2016	0	0.0503843	0	8.32361	3.21888	1	0.751155	13.3594	0.181046	21.9046	0.367516	22.1908	0.0987349	19	2.06544	0	1356	0.029529	0.151517	0	0.171571	0
533	2017	0	0.905499	0	7.35372	3.2581	1	0.528108	14.6027	0.424991	22.1971	0.500873	22.8355	0.0608376	15	1.66039	0	1507	0.077986	0.347005	0	0.181046	0
533	2018	0	0.156344	0	7.18917	3.29584	1	0.455643	14.1819	0.055998	21.6357	0.622565	22.9808	0.0588914	9	1.02157	0	1759	0.008484	0.047514	0	0.424991	0
533	2019	0	-0.501876	0	7.15383	3.3322	1	1.72475	14.1596	0.04126	21.5859	0.630724	21.0408	0.0585617	6	0.633513	0	1933	0.005104	0.036156	0	0.055998
534	2010	0	-0.438587	1.75296e-05	6.47389	2.94444	0	3.93035	14.1528	0.02992	20.9238	0.46429	19.5551	0	13	1.56025	0	774	0.003279	0.026641	0		0
534	2011	0	-0.359338	1.75296e-05	6.55393	2.99573	0	6.68659	14.1873	0.038692	21.01	0.516649	19.1099	0	16	1.95623	0	1054	0.004159	0.034533	0	0.02992	0
534	2012	0	2.19559	0.00947428	6.25383	3.04452	0	4.67542	15.3613	0.048956	21.814	0.613467	20.2716	0	9	1.29889	1	1156	0.007427	0.041529	0	0.038692	0
534	2013	0	0.763064	0.00939372	6.22654	3.09104	0	2.85009	15.3709	0.120926	21.886	0.595931	20.8387	0	11	1.44092	1	1207	0.018054	0.102872	0	0.048956	0
534	2014	0	-0.501876	0.00705533	6.12468	3.13549	0	6.62567	15.7369	0.012317	21.973	0.532798	20.082	0.013	15	2.06242	1	1092	0.001797	0.01052	0	0.120926	0
534	2015	0	-0.0661353	0.00151316	6.04025	3.17805	0	6.68839	15.7734	0.004729	21.914	0.495967	20.0136	0.00636068	12	1.48038	1	1219	0.000713	0.004016	0	0.012317	0
534	2016	0	-0.501876	0.00126916	5.95842	3.21888	0	12.1013	15.4601	0.029223	21.5802	0.403374	19.0869	0.0153713	19	2.06544	1	1239	0.00571	0.023513	0	0.004729	0
534	2017	0	0.310627	0.0010709	5.96358	3.2581	0	9.44564	15.2659	0.001498	21.6029	0.358626	19.3574	0.0303531	15	1.66039	1	1435	0.000171	0.001327	0	0.029223	0
534	2018	0	0.0128968	0.0010709	5.78074	3.29584	0	10.0678	15.3096	0.10582	21.6795	0.409483	19.3702	0.0595971	9	1.02157	1	1784	0.01964	0.08618	0	0.001498	0
534	2019	0	1.12323	0.000752361	6.75809	3.3322	1	3.75788	13.6703	0.027521	21.447	0.540409	20.1231	0.0876676	6	0.633513	1	1839	0.00276	0.024761	0	0.10582
536	2010	0	2.67308	1.28481e-06	8.99925	3.2581	1	1.55889	12.4441	0.128004	22.2739	0.327206	21.8299	0	8	1.11266	1	554	0.020596	0.107408	0		0
536	2011	0	-0.278284	1.31907e-06	8.67659	3.29584	1	2.08569	12.6012	0.071414	22.2389	0.269682	21.5038	0	11	1.55126	1	381	0.011276	0.060138	0	0.128004	0
536	2012	0	-0.165013	1.31907e-06	8.66613	3.3322	1	3.1771	12.9961	0.05648	22.4794	0.437781	21.3234	0	2	1.15141	1	497	0.00832	0.04816	0	0.071414	0
536	2013	0	2.04208	0	8.89275	3.3673	1	1.75203	13.7321	0.193466	22.9967	0.619171	22.436	0	10	2.09424	1	973	0.037823	0.155643	0	0.05648	0
536	2014	0	0.26594	0	8.72972	3.4012	1	1.48706	14.0069	0.278281	23.0686	0.617403	22.6718	0	7	1.49222	1	802	0.040907	0.237374	0	0.193466	0
536	2015	0	-0.225788	5.91578e-06	8.78737	3.43399	1	1.65134	13.7054	0.224958	22.9174	0.663016	22.4159	0.0823033	7	1.51811	1	865	0.03768	0.187278	0	0.278281	0
536	2016	0	-0.183595	2.66606e-06	8.67965	3.43399	1	4.27043	14.6975	0.209201	23.6647	0.309024	22.213	0.0660026	12	1.91418	0	1165	0.026527	0.182674	0	0.224958	0
536	2017	0	0.102133	2.66591e-06	8.50167	3.43399	1	4.29908	14.4527	0.273758	23.7687	0.389247	22.3103	0.131682	6	1.26796	0	1028	0.033344	0.240414	0	0.209201	0
536	2018	0	-0.0759376	3.23207e-07	8.52278	3.43399	1	4.22549	14.08	0.116239	23.6724	0.605061	22.2313	0.291503	15	2.1645	0	777	0.01553	0.100709	0	0.273758	2
536	2019	2	-0.501876	3.23207e-07	8.10168	3.43399	1	9.92025	13.9589	0.062123	23.4059	0.661928	21.1113	0.356442	12	2.10047	0	786	0.006635	0.055488	1	0.116239
537	2010	0	0.503881	1.44329e-05	4.62497	2.94444	0	1.7747	17.0796	0.022735	21.7222	0.646478	21.1485	0	21	3.06466	0	572	0.002942	0.019793	0		0
537	2011	0	-0.0290112	1.44329e-05	4.93447	2.99573	0	2.00242	16.8189	0.108124	21.8135	0.543696	21.1191	0	21	3.06466	0	861	0.017862	0.090262	0	0.022735	0
537	2012	0	0.198518	1.44329e-05	4.94164	3.04452	0	1.84439	16.9201	0.092312	21.9123	0.538781	21.3002	0	13	2.42945	0	1007	0.010348	0.081964	0	0.108124	0
537	2013	0	-0.164602	1.09222e-05	4.94876	3.09104	0	2.79097	17.0979	0.055307	22.1467	0.5022	21.1203	0	21	3.06466	0	1050	0.009347	0.04596	0	0.092312	0
537	2014	0	-0.137333	1.09222e-05	4.91998	3.13549	0	3.75182	17.0948	0.037111	22.2949	0.480995	20.9726	0	8	1.5851	0	1036	0.005355	0.031756	0	0.055307	0
537	2015	0	0.125046	2.76956e-05	5.24702	3.17805	0	5.53779	17.1757	0.051967	22.802	0.657062	21.0904	0	9	2.0202	0	1101	0.007769	0.044198	0	0.037111	0
537	2016	0	1.7242	2.76956e-05	5.88053	3.21888	0	4.6676	17.1757	0.263566	23.6333	0.821369	22.0926	0	8	1.6867	0	1226	0.036293	0.227273	0	0.051967	0
537	2017	0	2.67308	0	7.48268	3.2581	0	3.35461	17.1757	1.88477	25.0083	0.866964	23.7979	0	7	1.48525	1	1356	0.240686	1.64409	0	0.263566	0
537	2018	0	0.25019	0	7.54433	3.29584	0	2.8072	17.1757	2.26271	25.0534	0.859335	24.0212	0.00065566	12	1.9656	1	1572	0.39439	1.86832	0	1.88477	0
537	2019	0	-0.150431	0	7.71913	3.3322	0	3.04153	17.1207	1.25243	24.9705	0.80533	23.8582	0.000466981	8	1.21599	1	1551	0.174212	1.07821	0	2.26271
538	2010	0	0.404872	4.04873e-05	8.2501	2.89037	1	0.757591	14.3242	0.385194	22.7558	0.421651	23.0334	0.033186	12	1.82426	1	70	0.04137	0.343824	0		0
538	2011	0	0.122762	4.04873e-05	8.27944	2.94444	1	0.80363	14.4422	0.501478	22.9305	0.38892	23.1492	0.0318345	17	2.5742	1	87	0.052705	0.448773	0	0.385194	0
538	2012	0	0.209904	4.4058e-05	8.36031	2.99573	1	0.779141	14.5391	0.644258	23.0901	0.341024	23.3397	0.09506	11	1.61788	1	128	0.095415	0.548843	0	0.501478	0
538	2013	0	0.155476	4.4058e-05	8.54383	3.04452	1	0.814485	14.5676	0.776342	23.279	0.299057	23.4842	0.18178	15	2.35073	1	127	0.096344	0.679998	0	0.644258	0
538	2014	0	0.189669	4.4058e-05	8.8588	3.09104	1	0.868556	14.5081	0.907665	23.517	0.308801	23.6579	0.15864	12	1.99236	1	129	0.127981	0.779684	0	0.776342	0
538	2015	0	0.10225	9.33167e-06	9.0059	3.13549	1	0.930216	14.5449	0.743122	23.6829	0.298748	23.7552	0.100373	8	1.3541	1	125	0.123061	0.620061	0	0.907665	0
538	2016	0	0.0806499	9.33167e-06	9.03551	3.17805	1	1.0971	14.7819	1.20013	23.9255	0.355604	23.8328	0.089927	13	1.67894	1	148	0.206903	0.993229	0	0.743122	0
538	2017	0	0.0849578	9.33167e-06	9.02329	3.21888	1	1.13934	14.923	0.774994	24.0448	0.345081	23.9143	0.0840354	10	1.71116	1	118	0.119814	0.65518	0	1.20013	0
538	2018	0	0.0984428	9.33167e-06	8.99566	3.2581	1	1.13739	15.0339	1.41674	24.137	0.344171	24.0082	0.110304	8	1.13863	1	143	0.196218	1.22052	0	0.774994	0
538	2019	0	0.110695	0.00711647	9.00258	3.29584	1	1.67398	15.5207	0.86223	24.6284	0.232755	24.1132	0.173888	7	1.10917	0	134	0.158133	0.704097	0	1.41674
539	2010	0	0.0333061	3.6569e-06	7.54645	2.89037	0	2.73657	14.9396	0.526626	24.267	0.621799	23.2603	0.00594016	13	1.56025	1	766	0.073201	0.453425	0		0
539	2011	0	0.156455	1.76232e-06	7.5475	2.94444	0	2.7004	15.0833	2.73456	24.3991	0.664351	23.4057	0.00687234	16	1.95623	1	1111	0.452023	2.28254	0	0.526626	0
539	2012	0	1.01703	1.1268e-06	7.25205	2.99573	0	2.22822	15.8837	3.18475	24.9085	0.665573	24.1073	0.0151817	9	1.29889	1	1232	0.628033	2.55672	0	2.73456	0
539	2013	0	0.0454906	1.1268e-06	8.7977	3.04452	0	2.20295	14.4219	0.964228	24.9416	0.623187	24.1518	0.0186359	11	1.44092	1	1101	0.191399	0.772829	0	3.18475	0
539	2014	0	-0.0578704	1.1268e-06	8.80852	3.09104	0	2.37842	14.3312	0.825076	24.9586	0.597825	24.0922	0.0180361	15	2.06242	1	1128	0.086715	0.738361	0	0.964228	0
539	2015	0	-0.114394	8.98237e-07	8.84549	3.13549	0	2.79585	14.2721	1.16844	24.9988	0.57978	23.9707	0.0216089	12	1.48038	1	1262	0.228663	0.939775	0	0.825076	0
539	2016	0	-0.118283	8.98237e-07	8.79604	3.17805	0	3.11612	14.3757	0.658882	24.9814	0.584921	23.8448	0.0153624	19	2.06544	1	1290	0.078934	0.579948	0	1.16844	0
539	2017	0	0.174712	1.43726e-06	8.8475	3.21888	0	2.66506	14.324	1.09943	24.9861	0.581694	24.0058	0.0278961	15	1.66039	1	1464	0.114451	0.984983	0	0.658882	0
539	2018	0	0.0287017	1.43726e-06	8.81507	3.2581	0	2.67543	14.4065	0.768582	25.0182	0.57019	24.0341	0.015319	9	1.02157	1	1912	0.101607	0.666975	0	1.09943	0
539	2019	0	0.0712056	1.43726e-06	8.80807	3.29584	0	2.57056	14.3408	1.09305	25.047	0.546989	24.1029	0.0312169	6	0.633513	1	1731	0.162209	0.930844	0	0.768582
540	2010	0	1.03492	0.000656475	7.35308	2.89037	0	3.72489	15.8205	0.300672	23.2406	0.848338	21.9256	0	14	2.40964	1	33	0.05373	0.246942	0		0
540	2011	0	0.000784492	0.000656474	7.67879	2.94444	0	5.40792	15.6564	0.230329	23.6142	0.863577	21.9264	0	6	0.952835	1	41	0.039501	0.190828	0	0.300672	0
540	2012	0	0.0672004	0.000852965	7.94874	2.99573	0	7.28663	15.8644	0.222538	23.9775	0.887533	21.9914	0	5	0.925412	1	44	0.035406	0.187132	0	0.230329	0
540	2013	0	1.13161	0.00360252	8.12029	3.04452	0	4.81115	16.0513	0.289234	24.3192	0.887533	22.7483	0	5	0.818197	1	67	0.054781	0.234453	0	0.222538	0
540	2014	0	0.5035	0.00271426	8.11133	3.09104	0	3.80961	16.2463	0.368342	24.4936	0.824051	23.1561	0.0011062	8	1.30484	1	90	0.0719	0.296442	0	0.289234	0
540	2015	0	0.350735	0.00541091	8.09346	3.13549	0	3.60066	16.4104	0.841074	24.7378	0.766098	23.4567	0.00376644	5	0.805802	1	110	0.145506	0.695568	0	0.368342	0
540	2016	0	0.27228	0.00772067	8.26873	3.17805	0	3.63513	16.4026	0.641773	24.9882	0.781105	23.6975	0.00389874	9	1.29403	1	116	0.07836	0.563413	0	0.841074	0
540	2017	0	-0.118062	0.00820634	8.61378	3.21888	0	6.28492	16.196	0.809845	25.4101	0.824242	23.5719	0.00832134	7	1.1624	1	155	0.150874	0.658971	0	0.641773	0
540	2018	0	0.0532844	0.00825466	8.74273	3.2581	0	5.6068	15.9917	1.35628	25.3478	0.806701	23.6238	0.0128371	16	2.05788	1	149	0.224465	1.13182	0	0.809845	0
540	2019	0	0.165715	0.00608803	8.64769	3.29584	0	5.65316	16.3678	0.477201	25.5094	0.826794	23.7772	0.00169762	15	2.19523	1	163	0.048865	0.428336	0	1.35628
541	2010	0	0.145713	0.00148398	9.05334	2.94444	1	1.59941	12.1161	0.114101	21.8638	0.101122	21.3942	0.00436406	13	1.56025	0	718	0.018199	0.095902	0		0
541	2011	0	0.155854	0.00148398	8.89686	2.99573	1	1.39569	12.3389	0.070279	21.8724	0.100524	21.539	0	16	1.95623	0	1094	0.011132	0.059147	0	0.114101	0
541	2012	0	-0.0261039	0.00148398	8.94338	3.04452	1	1.56604	12.476	0.101734	21.9611	0.130811	21.5126	0.07056	9	1.29889	0	1188	0.012788	0.088946	0	0.070279	0
541	2013	0	0.147494	0.00149257	9.09099	3.09104	1	1.33526	12.3362	0.111204	21.9393	0.132906	21.6502	0.0804071	11	1.44092	0	1220	0.018627	0.092577	0	0.101734	0
541	2014	0	0.214495	0.000456949	9.09874	3.13549	1	1.21771	12.4618	0.0953	22.0415	0.171864	21.8445	0.09881	15	2.06242	0	1083	0.017669	0.077631	0	0.111204	0
541	2015	0	-0.0625626	0.00912211	8.99069	3.17805	1	2.10254	12.5129	0.126346	22.523	0.163774	21.7799	0.0928919	12	1.48038	0	1368	0.024688	0.101658	0	0.0953	0
541	2016	0	0.170266	0.00908047	9.14633	3.21888	1	1.81205	12.7961	0.094532	22.5316	0.179453	21.9371	0.11007	19	2.06544	0	1512	0.01884	0.075692	0	0.126346	0
541	2017	0	0.12884	0.00916417	9.12794	3.2581	1	1.49356	12.7629	0.100173	22.4595	0.15437	22.0583	0.127983	15	1.66039	0	1713	0.017841	0.082332	0	0.094532	0
541	2018	0	0.000465157	0.00930173	9.13065	3.29584	1	1.46981	12.847	0.150132	22.4439	0.223124	22.0588	0.139595	9	1.02157	0	1761	0.026603	0.123529	0	0.100173	2
541	2019	2	-0.122142	0.00946133	8.92811	3.3322	1	1.8502	13.0672	0.127511	22.5438	0.205303	21.9285	0.139054	6	0.633513	0	1682	0.023857	0.103654	1	0.150132
543	2010	0	0.137864	1.06428e-05	8.23854	2.89037	0	3.35637	12.431	0.18506	23.265	0.58094	22.0541	0	11	1.37311	1	232	0.030979	0.154081	0		0
543	2011	0	0.36099	7.9818e-06	8.23058	2.94444	0	2.86768	12.9193	0.183009	23.4158	0.667547	22.3623	0	11	1.27714	1	236	0.021961	0.161048	0	0.18506	0
543	2012	0	0.484349	5.9857e-06	8.14989	2.99573	0	2.25484	13.093	0.93865	23.5704	0.670248	22.7573	0	14	2.4911	1	248	0.101093	0.837557	0	0.183009	0
543	2013	0	0.643932	4.39339e-06	8.23536	3.04452	0	1.737	13.7509	0.438492	23.8066	0.543037	23.2544	0	12	2.3819	1	207	0.053671	0.384821	0	0.93865
543	2016	0	-0.0587955	2.51341e-06	8.17808	3.17805	0	2.5472	13.6525	0.57122	24.0223	0.450682	23.0873	0	9	1.41132	1	448	0.107218	0.464002	0		0
543	2017	0	0.14802	0	8.15479	3.21888	0	2.17471	13.5258	0.726524	24.0022	0.480776	23.2253	0	6	0.95042	1	558	0.121475	0.605049	0	0.57122	0
543	2018	0	0.0990399	0	8.1716	3.2581	0	2.15406	14.0517	0.521705	24.0871	0.501899	23.3197	0	9	1.28829	1	564	0.077317	0.444388	0	0.726524	0
543	2019	0	0.19944	0	8.15995	3.29584	0	2.04442	13.8632	0.496843	24.2167	0.4456	23.5016	0	5	0.71736	1	575	0.053013	0.44383	0	0.521705
544	2012	0	0.0693885	0	6.51471	2.99573	0	3.40407	13.572	0.020007	21.0811	0.456757	19.8561	0	6	0.735474	0	347	0.003773	0.016234	0
544	2017	0	0.0421941	0	7.06987	3.21888	0	6.92499	14.2019	0.033944	22.6344	0.175362	20.6993	0.0224627	5	0.751428	1	975	0.004817	0.029127	0		0
544	2018	0	0.0519439	0	7.12769	3.2581	0	8.84782	14.8417	0.034143	22.9301	0.330266	20.7499	0.0366777	7	0.972627	1	832	0.006497	0.027646	0	0.033944	0
544	2019	0	0.693955	0	7.36771	3.29584	0	6.25596	14.51	0.122258	23.1105	0.40869	21.277	0.0438589	4	0.406628	1	1212	0.023278	0.09898	0	0.034143
545	2012	0	0.0415188	6.63534e-06	5.3845	0	1	1.96407	13.0783	0.004837	19.9027	0.887533	18.5534	0	7	1.14698	0	486	0.000742	0.004095	0		0
545	2013	0	2.67308	3.42394e-06	6.29711	3.09104	1	1.39338	13.6675	0.038378	20.8832	0.357445	20.5515	0.0336917	4	0.834899	1	449	0.006451	0.031927	0	0.004837	0
545	2014	0	-0.127292	0	6.70196	3.13549	1	2.87709	14.1304	0.030309	21.4721	0.231992	20.4153	0.0239641	6	1.01317	1	471	0.005359	0.02495	0	0.038378	0
545	2015	0	-0.0341135	0	6.98934	3.17805	1	3.55674	13.943	0.021513	21.6494	0.300855	20.3806	0.0294999	2	0.338352	1	583	0.003659	0.017854	0	0.030309	0
545	2016	0	0.473607	0	6.98193	3.21888	1	2.57721	13.9515	0.066672	21.715	0.294113	20.7683	0.0271544	5	0.808016	1	636	0.009454	0.057218	0	0.021513	0
545	2017	0	0.664326	0	6.97915	3.2581	1	1.58083	13.9855	0.044742	21.7357	0.271909	21.2777	0.0625967	2	0.405515	1	627	0.005924	0.038818	0	0.066672	0
545	2018	0	0.0652583	0	6.91374	3.29584	1	1.68585	14.0211	0.07676	21.8632	0.34333	21.3409	0.062339	14	1.93157	1	656	0.011936	0.064824	0	0.044742	0
545	2019	0	0.0163138	0	6.89771	3.3322	1	1.64	14.0645	0.057612	21.8518	0.32825	21.3571	0.0634006	2	0.295116	1	653	0.011344	0.046268	0	0.07676
547	2010	0	0.164389	4.59472e-05	6.85013	2.89037	1	4.19276	13.4157	0.028653	21.3515	0.280524	19.9182	0.0191789	8	1.11266	0	543	0.005381	0.023272	0		0
547	2011	0	-0.0856631	5.17441e-05	6.91175	2.94444	1	5.33393	14.1164	0.026383	21.5027	0.244076	19.8286	0.019929	11	1.55126	0	397	0.003063	0.02332	0	0.028653	0
547	2012	0	0.036216	5.17441e-05	6.9575	2.99573	1	6.10312	14.3117	0.028488	21.673	0.318555	19.8642	0.0444	2	1.15141	0	518	0.005108	0.02338	0	0.026383	0
547	2013	0	0.265828	5.09356e-05	6.89669	3.04452	1	5.29198	14.5468	0.035838	21.7661	0.373312	20.0999	0.04719	10	2.09424	0	968	0.005247	0.030591	0	0.028488	0
547	2014	0	0.596533	0.0675209	7.15696	3.09104	1	4.06866	14.5228	0	21.9711	0.300708	20.5678	0.06846	7	1.49222	0	849	0	0	0	0.035838	0
547	2015	0	0.311624	0.345815	7.31721	3.13549	1	6.04337	14.7639	0.082052	22.638	0.189144	20.839	0.168826	7	1.51811	0	877	0.0139	0.068152	0	0	0
547	2016	0	0.818877	0.345538	7.40792	3.17805	1	3.40114	14.6963	0.100504	22.6614	0.223353	21.4372	0.255624	12	1.91418	0	1153	0.010593	0.089911	0	0.082052	0
547	2017	0	0.150743	0.311667	7.52618	3.21888	1	3.24359	14.6617	0.181091	22.7543	0.255145	21.5777	0.279077	6	1.26796	0	1039	0.034118	0.146973	0	0.100504	0
547	2018	0	0.496127	0.158301	7.76345	3.2581	1	2.65307	14.5448	0.336269	22.9563	0.22516	21.9805	0.434345	15	2.1645	0	787	0.062916	0.273353	0	0.181091	0
547	2019	0	0.148888	0.126926	7.75191	3.29584	1	2.68886	14.7165	0.196023	23.1084	0.24599	22.1193	0.563017	12	2.10047	0	837	0.028874	0.167149	0	0.336269
548	2010	0	0.504153	6.06451e-05	5.37064	2.89037	0	6.60848	15.6797	0.030726	21.5138	0.329299	19.6254	0	12	1.53629	0	698	0.005927	0.024799	0		0
548	2011	0	-0.190458	5.84897e-05	5.33272	2.94444	0	7.67951	15.6358	0.013855	21.4527	0.277067	19.4141	0	21	2.81955	0	916	0.002343	0.011512	0	0.030726	0
548	2012	0	-0.142323	5.7412e-05	5.38907	2.99573	0	9.32447	15.6656	0.006027	21.4933	0.292067	19.2606	0	18	2.30621	0	1273	0.000999	0.005028	0	0.013855	0
548	2013	0	-0.0440308	5.63364e-05	6.66568	3.04452	0	8.77165	14.2321	0.005524	21.3871	0.228587	19.2156	0	9	1.31579	0	1308	0.000669	0.004855	0	0.006027	0
548	2014	0	-0.0710855	3.94359e-05	6.4892	3.09104	0	9.44346	14.4384	0.006334	21.3872	0.219023	19.1418	0	11	2.27132	0	1333	0.000711	0.005623	0	0.005524	0
548	2015	0	-0.110867	3.94359e-05	6.60123	3.13549	0	11.2554	14.4616	0.008824	21.4452	0.273105	19.0243	0	8	1.64339	0	1437	0.001329	0.007495	0	0.006334	0
548	2016	0	0.156394	3.94359e-05	6.64509	3.17805	0	11.2302	14.5984	0.009518	21.5883	0.348942	19.1696	0	9	1.5932	0	1606	0.001855	0.007663	0	0.008824	0
548	2017	0	2.67308	3.94359e-05	6.6958	3.21888	0	2.14378	13.969	0.012483	21.4563	0.21483	20.6937	0	9	1.56114	0	1752	0.001376	0.011107	0	0.009518	0
548	2018	0	-0.501876	3.94359e-05	6.66568	3.2581	0	7.13912	14.0817	0.019369	21.4804	0.231998	19.5149	0	6	0.826902	0	2010	0.003816	0.015553	0	0.012483	0
548	2019	0	-0.0363836	0.000111549	6.69827	3.29584	0	7.91651	14.2254	0.010339	21.5467	0.265587	19.4778	0	5	0.753012	0	2050	0.001796	0.008543	0	0.019369
550	2010	0	0.511319	7.13612e-06	9.19319	2.89037	1	0.712696	13.6188	0.627554	23.1425	0.444496	23.4812	0.554173	6	0.903887	1	870	0.089113	0.538441	0		0
550	2011	0	0.107123	1.55234e-06	9.28173	2.94444	1	0.677084	13.5193	0.653044	23.193	0.37164	23.583	0.611219	12	1.82399	1	1126	0.124535	0.528509	0	0.627554	0
550	2012	0	0.00101439	1.55234e-06	9.30783	2.99573	1	0.750305	13.5442	0.873111	23.2967	0.375408	23.584	0.858	10	1.7313	1	1306	0.107393	0.765718	0	0.653044	0
550	2013	0	0.195425	1.55234e-06	9.49002	3.04452	1	0.789085	13.564	1.20996	23.5256	0.443279	23.7625	1.188	9	1.66759	1	1343	0.151971	1.05799	0	0.873111	1
550	2014	1	0.222482	1.55234e-06	9.54938	3.09104	1	0.763453	13.7104	0.905448	23.6935	0.456394	23.9634	1.554	7	1.221	1	1312	0.129751	0.775697	1	1.20996	0
550	2015	0	-0.0395264	1.55234e-06	9.66129	3.13549	1	0.858236	13.6617	0.888149	23.7702	0.430844	23.9231	1.83099	10	1.56006	1	1398	0.102936	0.785213	0	0.905448	1
550	2016	1	0.0858637	1.55234e-06	9.733	3.17805	1	0.919645	13.7828	1.55156	23.9217	0.493372	24.0055	1.93731	7	1.04244	1	1546	0.305968	1.2456	1	0.888149	0
550	2017	0	0.176909	1.57551e-06	9.76083	3.21888	1	0.841701	13.8598	1.25444	23.996	0.52348	24.1683	2.05474	13	1.98443	1	1329	0.210495	1.04394	0	1.55156	0
550	2018	0	-0.0987824	1.45966e-06	9.71354	3.2581	1	0.828215	13.706	0.894096	23.8759	0.556152	24.0643	1.73537	11	1.55258	1	1528	0.163351	0.730745	0	1.25444	1
550	2019	1	0.0327192	1.45966e-06	9.60157	3.29584	1	0.832893	13.8347	1.1544	23.9137	0.568016	24.0965	1.93708	10	1.29199	1	1580	0.178354	0.976041	1	0.894096
552	2010	0	0.454032	0	8.26075	2.89037	0	0.80445	11.7282	0.025435	20.2519	0.303679	20.4695	0	21	2.48025	1	66	0.004288	0.021147	0		0
552	2011	0	0.326906	0	8.24328	2.94444	0	0.712472	11.7282	0.669371	20.4133	0.317642	20.7524	0	13	1.87239	1	53	0.132469	0.536902	0	0.025435	0
552	2012	0	2.67308	0	9.84268	2.99573	0	1.25335	11.7282	0.187697	22.3492	0.573852	22.1234	0	20	3.06466	1	87	0.025827	0.16187	0	0.669371	0
552	2013	0	-0.0816951	0	9.82363	3.04452	0	1.53987	11.9184	0.171373	22.4698	0.54552	22.0381	0	18	2.78983	1	79	0.03011	0.141263	0	0.187697	0
552	2014	0	-0.11299	2.78206e-07	9.70686	3.09104	0	1.90765	11.8805	0.11244	22.5641	0.570138	21.9182	0	18	2.8103	1	104	0.019194	0.093246	0	0.171373	0
552	2015	0	-0.198763	0	9.60676	3.13549	0	3.49755	12.4924	0.101711	22.9487	0.338593	21.6966	0	11	1.40396	1	90	0.019935	0.081776	0	0.11244	0
552	2016	0	0.124941	0	9.5557	3.17805	0	3.03652	12.5746	0.096085	22.9251	0.305095	21.8144	0	11	1.43322	1	96	0.011751	0.084334	0	0.101711	0
552	2017	0	0.33686	0	9.47509	3.21888	0	2.46494	12.802	0.175637	23.0069	0.299799	22.1047	0	4	0.536985	1	108	0.025819	0.149818	0	0.096085	0
552	2018	0	0.0280621	0	9.44802	3.2581	0	2.4754	12.8849	0.148016	23.0388	0.279271	22.1324	0.00664972	5	0.64433	1	113	0.019257	0.128759	0	0.175637	0
552	2019	0	-0.00883651	0	9.42859	3.29584	0	2.68514	12.8972	0.21432	23.1112	0.285366	22.1235	0.00453006	4	0.562035	1	102	0.022675	0.191645	0	0.148016
553	2010	0	-0.0486718	8.76713e-05	7.83122	2.89037	1	1.28326	12.4631	0.054046	21.4238	0.445368	21.1744	0	12	1.53826	0	107	0.008458	0.045588	0		0
553	2011	0	0.210788	8.76713e-05	7.73805	2.94444	1	1.20598	12.6289	0.045201	21.553	0.491651	21.3657	0	9	1.20579	0	270	0.006283	0.038918	0	0.054046	0
553	2012	0	0.233589	0.000106765	7.72135	2.99573	1	1.02573	12.7824	0.081083	21.601	0.474181	21.5756	0.00885915	9	1.26334	0	283	0.00926	0.071823	0	0.045201	0
553	2013	0	0.312697	7.28882e-05	7.66011	3.04452	1	0.879747	13.0357	0.097111	21.7196	0.428993	21.8477	0.00964106	7	0.976971	0	357	0.019092	0.078019	0	0.081083	0
553	2014	0	0.0171251	7.28882e-05	7.62852	3.09104	1	0.937121	13.0862	0.069062	21.7997	0.315886	21.8647	0.00795102	8	1.25313	0	424	0.009917	0.059145	0	0.097111	0
553	2015	0	-0.306992	7.0994e-05	7.53743	3.13549	1	1.37205	13.1385	0.073538	21.8143	0.295535	21.498	0.00740496	6	0.898742	0	543	0.010884	0.062654	0	0.069062	0
553	2016	0	-0.14526	4.60918e-05	7.45472	3.17805	1	1.60933	13.3562	3.12193	21.8168	0.328263	21.341	0.00874154	14	1.75879	0	586	0.403353	2.71858	0	0.073538	0
553	2017	0	2.67308	1.11892e-05	7.37651	3.21888	1	1.66308	16.4965	0.824328	24.4024	0.525974	23.8938	0.360403	9	1.38632	1	677	0.152418	0.67191	0	3.12193	0
553	2018	0	0.0753813	2.45243e-06	7.29302	3.2581	1	1.67138	16.6366	0.888777	24.4801	0.479588	23.9664	0.441897	8	1.47357	1	717	0.166646	0.722131	0	0.824328	0
553	2019	0	0.0760535	2.45243e-06	8.95558	3.29584	1	1.64309	14.9922	0.921794	24.5363	0.506024	24.0397	0.437802	7	1.2725	1	734	0.117344	0.80445	0	0.888777
557	2013	0	1.84052	0	4.62497	0	0	12.347	15.8095	0.000738	19.9027	0.522073	18.5534	0	9	1.54666	0	7	0.000126	0.000612	0		0
557	2014	0	-0.215847	0	4.62497	0	0	12.347	15.294	0.000694	19.9027	0.488817	18.5534	0	6	1.07643	0	1	0.000114	0.00058	0	0.000738	0
557	2015	0	2.67308	0	4.62497	0	0	9.12231	16.6604	0.083026	22.4228	0.266359	20.2121	0	5	0.95039	0	8	0.011831	0.071195	0	0.000694	0
557	2016	0	-0.227825	0	6.91572	3.13549	0	10.9029	13.517	0.022117	22.3425	0.220359	19.9535	0	9	1.49726	0	5	0.003284	0.018833	0	0.083026	0
557	2017	0	0.42433	0	7.05012	3.17805	0	7.64649	13.499	0.044716	22.3415	0.202265	20.3072	0	8	1.27531	0	9	0.007651	0.037065	0	0.022117	0
557	2018	0	0.153564	0	7.02108	3.21888	0	7.58724	14.2059	0.044278	22.4765	0.146288	20.4501	0	9	1.45631	0	3	0.006628	0.03765	0	0.044716	0
557	2019	0	0.0512121	0	7.03527	3.2581	0	6.60352	13.8411	0.028124	22.3876	0.0582207	20.5	0	6	1.00739	0	9	0.003617	0.024507	0	0.044278
558	2012	0	0.183576	0.000508037	5.51343	3.21888	0	4.99964	16.8944	0.053834	22.4945	0.806471	20.8851	0	11	1.62578	1	636	0.009922	0.043912	0		0
558	2013	0	0.782176	0.000350009	5.63835	3.2581	0	2.98955	16.8359	0.132668	22.5581	0.843875	21.4629	0	2	0.355809	1	581	0.021797	0.110871	0	0.053834	0
558	2014	0	0.774199	0.0001925	6.04737	3.29584	0	1.25843	16.0766	0.335165	22.2661	0.6261	22.0363	0	6	1.53139	1	683	0.038846	0.296319	0	0.132668	0
558	2015	0	-0.31991	0.000272067	5.25227	3.3322	0	1.11969	16.1601	0.14865	21.7638	0.521308	21.6507	0	7	1.58228	1	761	0.022149	0.126501	0	0.335165	0
558	2016	0	0.503182	0.0186877	5.18739	3.3673	0	0.669664	15.8907	0.238085	21.6574	0.45875	22.0583	0	10	1.77022	1	907	0.033332	0.204753	0	0.14865	0
558	2017	0	-0.501876	0.000440076	5.15906	3.4012	0	1.9272	15.4267	0.010164	21.6602	0.457423	21.0041	0	5	1.01153	1	755	0.001894	0.00827	0	0.238085	0
558	2018	0	-0.46953	0.000335943	5.15906	3.43399	0	3.91903	15.4571	0.00664	21.736	0.509575	20.3701	0	10	1.58253	1	999	0.000748	0.005892	0	0.010164	0
558	2019	0	-0.501876	0.000288473	5.12396	3.43399	0	12.347	15.5151	0.006854	21.607	0.468859	18.7417	0	7	1.17332	0	1022	0.001002	0.005852	0	0.00664
559	2010	0	0.403919	0.00255465	9.24106	2.89037	1	1.03311	13.1705	0.262118	22.8125	0.499961	22.7799	0.266912	10	1.76523	1	469	0.0384	0.223718	0		0
559	2011	0	0.0452416	0.00255465	9.25951	2.94444	1	1.07721	13.2421	0.385289	22.8985	0.531791	22.8242	0.291392	21	2.83401	1	536	0.054595	0.330694	0	0.262118	0
559	2012	0	0.0203532	0.00255465	9.18153	2.99573	1	1.0268	13.176	0.287325	22.8708	0.535614	22.8443	0.31921	11	1.62578	1	588	0.049966	0.237359	0	0.385289	0
559	2013	0	0.110596	0.00257592	9.30792	3.04452	1	1.05188	13.1602	0.428319	22.9998	0.605592	22.9492	0.359259	2	0.355809	1	528	0.067632	0.360687	0	0.287325	0
559	2014	0	0.0611863	0.00255615	9.28313	3.09104	1	1.21104	13.4993	0.279648	23.2001	0.633816	23.0086	0.426987	6	1.53139	1	736	0.029922	0.249726	0	0.428319	0
559	2015	0	0.0419741	0.00255886	9.2598	3.13549	1	1.24463	13.5986	0.333998	23.2685	0.640637	23.0497	0.397442	7	1.58228	1	842	0.04833	0.285668	0	0.279648	0
559	2016	0	0.0531554	0.00256103	9.23503	3.17805	1	1.06786	13.4555	0.352862	23.1672	0.589862	23.1015	0.43878	10	1.77022	1	945	0.069161	0.283701	0	0.333998	1
559	2017	1	0.0341578	4.88166e-06	9.17957	3.21888	1	1.03363	13.4862	0.387226	23.1682	0.532298	23.1351	0.487015	5	1.01153	1	951	0.04426	0.342966	1	0.352862	0
559	2018	0	0.0186329	4.88166e-06	9.15799	3.2581	1	1.0604	13.5293	0.381527	23.2122	0.546613	23.1535	0.513014	10	1.58253	1	1108	0.054482	0.327045	0	0.387226	0
559	2019	0	-0.0687349	5.97132e-06	9.02087	3.29584	1	1.13676	13.6621	0.521101	23.2105	0.54705	23.0823	0.488884	7	1.17332	1	920	0.081344	0.439757	0	0.381527
560	2010	0	0.108702	7.54464e-05	8.015	2.94444	0	2.44017	13.2787	0.053878	21.9351	0.815963	21.043	0	12	1.82426	0	75	0.008071	0.045807	0		0
560	2011	0	0.13018	0	8.11253	2.99573	0	2.68136	13.2802	0.070935	22.1517	0.75425	21.1654	0	17	2.5742	0	88	0.011385	0.05955	0	0.053878	0
560	2012	0	0.77936	0	8.38275	3.04452	0	1.42724	13.015	0.208818	22.0974	0.716999	21.7417	0	11	1.61788	0	130	0.027272	0.181546	0	0.070935	0
560	2013	0	-0.353085	0.0312204	8.44333	3.09104	0	2.68814	13.2882	0.104969	22.295	0.745479	21.3061	0	15	2.35073	0	123	0.01331	0.091659	0	0.208818	0
560	2014	0	-0.0842717	0.0239342	8.31385	3.13549	0	2.73294	13.24	0.04964	22.2235	0.716329	21.2181	0	12	1.99236	0	131	0.007292	0.042348	0	0.104969	0
560	2015	0	-0.183949	3.72959e-05	7.6774	3.17805	0	4.55467	14.3238	0.040179	22.531	0.382268	21.0148	0	8	1.3541	0	122	0.005541	0.034638	0	0.04964	0
560	2016	0	0.431921	5.51855e-05	7.21671	3.21888	0	3.48888	14.7924	0.086973	22.6234	0.431851	21.3738	0	13	1.67894	0	147	0.012385	0.074588	0	0.040179	0
560	2017	0	-0.312045	0.0615634	10.9853	3.2581	0	12.347	11.739	0.039449	23.5642	0.530688	20.9998	0.0493926	10	1.71116	0	134	0.00757	0.031879	0	0.086973	0
560	2018	0	2.67308	0.0552279	10.8669	3.29584	0	1.71798	11.9938	0.333952	23.6339	0.483221	23.0928	0.0624622	8	1.13863	0	138	0.055703	0.278249	0	0.039449	0
560	2019	0	0.0485702	0.0552261	10.7761	3.3322	0	1.73855	12.1606	0.275492	23.6933	0.469037	23.1402	0.0793303	7	1.10917	0	142	0.053308	0.222184	0	0.333952
561	2010	0	2.67308	0	7.63143	2.94444	1	1.54741	13.1509	0.067719	20.9723	0.38777	20.5357	0.0208908	20	3.06466	1	165	0.010165	0.057554	0		0
561	2011	0	0.140742	0.000101369	7.74889	2.99573	1	1.51196	13.1454	0.0737	21.0808	0.37062	20.6674	0.00958577	12	2.09424	1	188	0.010841	0.062859	0	0.067719	0
561	2012	0	-0.0429046	0.000101369	7.8071	3.04452	1	1.79346	13.236	0.043116	21.2077	0.428241	20.6235	0.0914126	7	1.26697	1	197	0.004445	0.038671	0	0.0737	0
561	2013	0	-0.125599	4.93417e-05	7.85477	3.09104	1	2.10587	13.2233	0.064938	21.234	0.405321	20.4893	0.11413	8	1.35616	1	260	0.011091	0.053847	0	0.043116	0
561	2014	0	0.170112	4.09503e-05	7.88458	3.13549	1	2.0582	13.3281	0.072797	21.3682	0.45517	20.6464	0.0997509	3	0.590784	1	245	0.011415	0.061382	0	0.064938	0
561	2015	0	0.163124	3.76776e-05	7.97522	3.17805	1	2.10423	13.4019	0.106837	21.5415	0.503268	20.7975	0.100136	8	1.47574	1	242	0.014273	0.092564	0	0.072797	0
561	2016	0	0.0390245	3.76776e-05	8.03301	3.21888	1	2.06278	13.2865	0.080198	21.5598	0.457936	20.8358	0.1346	8	1.32363	1	281	0.012102	0.068096	0	0.106837	0
561	2017	0	0.0872267	0.00121804	8.01928	3.2581	1	2.28159	13.4783	0.061761	21.7443	0.495297	20.9194	0.152859	5	0.873057	1	309	0.010419	0.051342	0	0.080198	0
561	2018	0	0.00580133	0.00107808	8.00503	3.29584	1	2.37658	13.5465	0.078556	21.7909	0.483476	20.9252	0.177518	4	0.686577	1	622	0.013967	0.064589	0	0.061761	0
561	2019	0	0.09888	0.001021	7.9704	3.3322	1	2.40037	13.6852	0.120251	21.8951	0.496983	21.0195	0.192943	3	0.67858	1	413	0.016595	0.103656	0	0.078556
565	2010	0	0.11344	0	6.9344	2.94444	1	3.2601	13.3384	0.013617	21.0758	0.532023	19.8941	0.00176267	9	1.26139	1	894	0.001413	0.012204	0		0
565	2011	0	0.148503	0	6.9344	2.99573	1	1.97231	12.8428	0.02577	20.7117	0.563589	20.0325	0.00128274	10	1.3328	1	1144	0.003453	0.022317	0	0.013617	1
565	2012	1	0.0401224	0	7.16935	3.04452	1	2.01257	13.0218	0.01677	20.7713	0.446647	20.0719	0.018197	12	1.66806	1	1321	0.002316	0.014454	1	0.02577	0
565	2013	0	0.056138	0	7.09672	3.09104	1	1.76084	12.9399	0.02069	20.6923	0.383621	20.1265	0.0210116	7	1.04696	1	1386	0.00325	0.01744	0	0.01677	0
565	2014	0	0.0040828	0	7.05186	3.13549	1	1.72427	12.939	0.017498	20.6754	0.331116	20.1306	0.0191572	9	1.33452	1	1385	0.003454	0.014044	0	0.02069	0
565	2015	0	0.172779	0	6.98564	3.17805	1	1.6362	13.0619	0.028634	20.7823	0.26697	20.2899	0.018164	10	1.39606	1	1475	0.00536	0.023274	0	0.017498	0
565	2016	0	2.63591	0	6.91572	3.21888	1	0.565332	13.5272	0.056953	21.0104	0.262776	21.5808	0.0184064	3	0.371517	1	1643	0.007803	0.04915	0	0.028634	0
565	2017	0	0.530993	0	6.84801	3.2581	1	0.455643	13.7218	0.06248	21.175	0.334427	22.0067	0.019214	7	1.01068	1	1832	0.010009	0.052471	0	0.056953	0
565	2018	0	-0.501876	0	6.81674	3.29584	1	2.32674	13.5119	0.006256	21.1077	0.265447	20.2632	0.0214451	6	0.962927	1	2088	0.001213	0.005043	0	0.06248	0
565	2019	0	-0.250631	0	6.81892	3.3322	1	3.25307	13.5626	0.019483	21.1543	0.263261	19.9747	0.0215142	7	1.03796	1	2132	0.002032	0.017451	0	0.006256
566	2010	0	0.185583	0.0113439	6.70319	2.94444	1	1.75842	13.4745	0.033882	20.7986	0.543872	20.2342	0.00856934	5	0.901876	0	702	0.005072	0.02881	0		0
566	2011	0	0.177201	0.00635742	6.92264	2.99573	1	2.79804	14.1718	0.023072	21.4262	0.340401	20.3973	0.0280806	10	1.49611	0	885	0.003043	0.020029	0	0.033882	0
566	2012	0	0.317989	0.00488933	7.28276	3.04452	1	2.90262	13.9576	0.049736	21.739	0.460584	20.6734	0.0485991	10	1.65098	0	990	0.009863	0.039873	0	0.023072	0
566	2013	0	0.105969	0.00188991	7.32251	3.09104	1	3.29966	13.9106	0.036736	21.968	0.542144	20.7742	0.0828391	9	1.54825	0	1022	0.006491	0.030245	0	0.049736	0
566	2014	0	0.316041	0.00186239	7.41818	3.13549	1	2.65275	13.9915	0.055985	22.0244	0.529454	21.0488	0.0576469	9	1.58033	0	1020	0.008269	0.047716	0	0.036736	0
566	2015	0	0.211976	0.00169112	7.55904	3.17805	1	2.90905	14.0863	0.04935	22.3089	0.480438	21.241	0.0321963	9	1.41465	0	915	0.00495	0.0444	0	0.055985	0
566	2016	0	-0.0800204	0.00134377	7.72754	3.21888	1	6.22242	14.8698	0.062959	22.9858	0.413974	21.1576	0.0613982	14	1.80412	0	719	0.01251	0.050449	0	0.04935	0
566	2017	0	0.1817	0.00134377	7.76217	3.2581	1	5.78089	14.7206	0.071673	23.0791	0.518631	21.3246	0.0621821	8	1.09754	0	697	0.009855	0.061818	0	0.062959	0
566	2018	0	0.35475	0.00134377	7.76599	3.29584	1	4.18178	14.6255	0.06395	23.0589	0.533162	21.6282	0.0841375	9	1.21753	0	826	0.012029	0.051921	0	0.071673	0
566	2019	0	-0.0107133	0.00134377	7.85864	3.3322	1	4.40722	14.6534	0.09001	23.1007	0.57032	21.6174	0.209184	6	0.961693	0	740	0.016742	0.073268	0	0.06395
568	2010	0	0.228914	1.29103e-05	7.53583	2.83321	0	1.49441	14.7111	0.277194	22.806	0.306981	22.4043	0.0415563	12	1.98151	0	371	0.053194	0.224	0		0
568	2011	0	0.569188	1.29103e-05	7.50384	2.89037	0	1.48047	15.4	0.288876	23.2472	0.420958	22.8548	0.0530854	12	1.66991	0	450	0.056649	0.232227	0	0.277194	0
568	2012	0	0.3712	0.000959043	7.52941	2.94444	0	1.34757	15.7396	0.438248	23.4688	0.372576	23.1705	0.0702031	13	1.83409	0	437	0.060171	0.378077	0	0.288876	0
568	2013	0	-0.0973689	0.00187076	7.50988	2.99573	0	1.31666	15.5959	0.299209	23.3432	0.225484	23.0681	0.078317	7	1.1127	0	434	0.031058	0.268151	0	0.438248	0
568	2014	0	-0.486782	0.00181045	7.55433	3.04452	0	2.46025	15.4634	0.075951	23.3013	0.256437	22.401	0.05536	4	0.742666	0	213	0.008339	0.067612	0	0.299209	0
568	2015	0	0.28892	0.00142284	7.39142	3.09104	0	1.91034	15.5697	0.264052	23.3021	0.213882	22.6548	0.0696916	8	1.40895	0	196	0.043912	0.22014	0	0.075951	0
568	2016	0	0.20345	0.000456898	7.60539	3.13549	0	1.64668	15.3884	0.363823	23.3388	0.186441	22.84	0.071384	7	1.09495	0	264	0.053045	0.310778	0	0.264052	0
568	2017	0	0.251791	0.000437403	7.80425	3.17805	0	1.90053	15.5771	0.399759	23.7067	0.224905	23.0646	0.0848109	7	1.3346	0	238	0.077233	0.322526	0	0.363823	0
568	2018	0	0.255953	0.000437403	7.96555	3.21888	0	1.73145	15.4982	0.453815	23.8414	0.242457	23.2925	0.0853341	11	1.66945	0	455	0.078646	0.375169	0	0.399759	0
568	2019	0	0.211518	0.000405913	8.07962	3.2581	0	1.82842	15.4357	0.713539	24.0878	0.323833	23.4843	0.0868378	5	0.902039	0	508	0.129507	0.584032	0	0.453815
570	2011	0	0.102432	0	8.09407	2.89037	1	0.914768	13.1124	0.110321	21.7776	0.388028	21.8667	0.00665909	12	1.87676	0	783	0.012885	0.097436	0		0
570	2012	0	-0.0579977	0	8.06495	2.94444	1	1.05446	13.2063	0.096325	21.86	0.402746	21.8069	0.112014	16	2.81146	0	892	0.013062	0.083263	0	0.110321	0
570	2013	0	-0.00945447	0	8.06086	2.99573	1	1.0392	13.23	0.114721	21.8359	0.399786	21.7974	0.127378	13	2.34445	0	925	0.017174	0.097547	0	0.096325	0
570	2014	0	-0.149543	0	8.02943	3.04452	1	1.27191	13.268	0.088812	21.876	0.38324	21.6355	0.0900586	8	1.42526	0	963	0.013491	0.075321	0	0.114721	0
570	2015	0	0.0120522	0	8.18479	3.09104	1	1.2828	13.1721	0.050284	21.8965	0.374924	21.6474	0.0779613	8	1.42248	0	960	0.006125	0.044159	0	0.088812	0
570	2016	0	-0.0939641	0	8.14902	3.13549	1	1.63154	13.3087	0.071425	22.0383	0.371122	21.5488	0.0788118	8	1.24224	0	1134	0.011871	0.059554	0	0.050284	0
570	2017	0	0.0639668	0	8.1409	3.17805	1	1.53419	13.3321	0.065772	22.0388	0.391518	21.6108	0.0772159	8	1.45852	0	1294	0.00661	0.059162	0	0.071425	0
570	2018	0	-0.119303	0	8.06652	3.21888	1	1.65761	13.4861	0.060466	21.9891	0.417794	21.4837	0.0721828	5	0.641601	0	1357	0.008453	0.052013	0	0.065772	0
570	2019	0	-0.0436839	0	8.0097	3.2581	1	1.70534	13.4927	0.047965	21.9728	0.389327	21.4391	0.0662214	8	1.30933	0	1447	0.008562	0.039403	0	0.060466
572	2010	0	0.625102	0	9.11008	2.89037	1	1.25058	13.7484	0.546374	23.2678	0.37421	23.0441	0.0916493	5	0.901876	0	700	0.089441	0.456933	0		0
572	2011	0	0.101099	0	8.96034	2.94444	1	1.16813	13.7777	0.50333	23.2959	0.355492	23.1405	0.139986	10	1.49611	0	879	0.08169	0.42164	0	0.546374	0
572	2012	0	-0.24549	0	9.01942	2.99573	1	1.49978	13.5346	0.502869	23.2641	0.300822	22.8588	0.37772	10	1.65098	0	991	0.078045	0.424824	0	0.50333	0
572	2013	0	0.209652	0	9.0974	3.04452	1	1.3505	13.423	0.413375	23.3496	0.316922	23.0491	0.504869	9	1.54825	0	1025	0.054028	0.359347	0	0.502869	0
572	2014	0	0.20681	0	9.15821	3.09104	1	1.30417	13.514	0.584173	23.5026	0.39661	23.2371	0.67753	9	1.58033	0	1012	0.094694	0.489479	0	0.413375	0
572	2015	0	-0.0138459	3.64822e-05	9.15799	3.13549	1	1.42821	13.6092	0.71824	23.5796	0.44184	23.2231	0.468908	9	1.41465	0	909	0.116283	0.601957	0	0.584173	0
572	2016	0	0.166278	5.16832e-05	9.17098	3.17805	1	1.28098	13.4443	0.55534	23.6246	0.470243	23.377	0.720148	14	1.80412	0	720	0.076692	0.478648	0	0.71824	0
572	2017	0	-0.296241	3.04019e-06	9.01055	3.21888	1	1.57963	13.4708	0.489708	23.4828	0.476495	23.0256	0.663996	8	1.09754	0	696	0.05377	0.435938	0	0.55534	0
572	2018	0	-0.470072	0	8.74481	3.2581	1	2.16271	13.1447	0.14538	23.162	0.495849	22.3906	0.947884	9	1.21753	0	820	0.026634	0.118746	0	0.489708	0
572	2019	0	-0.0879442	0	8.20385	0	1	2.2203	13.6775	0.162338	23.0962	0.466688	22.2986	0.678812	6	0.961693	0	746	0.022013	0.140325	0	0.14538
573	2010	0	0.0653894	8.15521e-05	6.77422	2.94444	0	4.79903	14.2094	0.01908	21.6543	0.437837	20.0859	0	13	1.56025	0	807	0.003034	0.016046	0		0
573	2011	0	0.56555	8.15521e-05	6.82979	2.99573	0	3.03419	14.1986	0.044633	21.644	0.410128	20.5341	0	16	1.95623	0	998	0.005262	0.039371	0	0.01908	0
573	2012	0	-0.0364635	8.15521e-05	6.62141	3.04452	0	3.26064	14.4641	0.057076	21.6789	0.423265	20.4969	0	9	1.29889	0	1235	0.009937	0.047139	0	0.044633	0
573	2013	0	0.287585	8.15521e-05	6.84055	3.09104	0	2.849	14.4358	0.03747	21.7967	0.450208	20.7497	0	11	1.44092	0	1156	0.005486	0.031984	0	0.057076	0
573	2014	0	-0.152368	8.15521e-05	5.76205	3.13549	0	3.81697	15.7098	0.028169	21.9239	0.513962	20.5844	0	15	2.06242	0	1097	0.005468	0.022701	0	0.03747	0
573	2015	0	-0.501876	0.000319689	5.67675	3.17805	0	10.2941	15.7662	0.010102	21.8823	0.52116	19.5507	0	12	1.48038	0	1365	0.001329	0.008773	0	0.028169	0
573	2016	0	2.6352	0.000319689	6.02828	3.21888	0	2.453	15.3972	0.079594	21.7387	0.377309	20.8414	0	19	2.06544	0	1369	0.008907	0.070687	0	0.010102	0
573	2017	0	-0.497276	0.000311559	6.27852	3.2581	0	5.19528	15.0825	0.025106	21.8014	0.415724	20.1536	0	15	1.66039	0	1570	0.002839	0.022267	0	0.079594	0
573	2018	0	0.61149	0.0217258	5.99645	3.29584	0	3.80486	15.4816	0.114109	21.9671	0.507999	20.6308	0	9	1.02157	0	1781	0.015644	0.098465	0	0.025106	0
573	2019	0	0.00103463	0.0217333	5.58725	3.3322	0	3.21357	15.7961	0.022497	21.7992	0.40997	20.6318	0	6	0.633513	0	1736	0.004002	0.018495	0	0.114109
576	2010	0	-0.190097	0.000298082	7.6811	0	0	1.78358	11.7282	0.012895	20.369	0.541208	19.7904	0	13	1.56025	0	756	0.001492	0.011403	0		0
576	2011	0	-0.0153675	0.000258421	7.63868	0	0	2.35398	12.0105	0.014742	20.631	0.8604	19.7749	0.00088714	16	1.95623	0	1048	0.002213	0.012529	0	0.012895	0
576	2012	0	0.210808	0.000258421	6.09807	0	0	1.96124	13.3844	0.015836	20.6398	0.801702	19.9662	0.00127	9	1.29889	0	1112	0.002719	0.013117	0	0.014742	0
576	2013	0	-0.0382238	0.000188398	6.10925	2.99573	0	3.27366	13.7962	0.020858	21.1131	0.310645	19.9272	0.00336	11	1.44092	1	1135	0.003033	0.017825	0	0.015836	0
576	2014	0	0.0553924	9.60707e-05	6.43935	3.04452	0	3.05865	13.29	0.012101	21.0991	0.294006	19.9812	0.0081	15	2.06242	1	1137	0.001439	0.010662	0	0.020858	0
576	2015	0	-0.163752	0.0191294	6.4708	3.09104	0	4.91811	14.2377	0.013252	21.3952	0.384404	19.8023	0.00819869	12	1.48038	1	1220	0.002605	0.010647	0	0.012101	0
576	2016	0	0.188519	0.0191294	6.29895	3.13549	0	3.33154	13.971	0.024858	21.1785	0.170435	19.975	0.0080408	19	2.06544	1	1527	0.004785	0.020073	0	0.013252	0
576	2017	0	0.003734	0.0143875	6.18826	3.17805	0	2.54685	13.9247	0.003369	20.9136	0.15271	19.9788	0.00740623	15	1.66039	1	1682	0.000555	0.002814	0	0.024858	0
576	2018	0	-0.138489	0.0143875	5.45959	3.21888	0	4.07041	14.7461	0.021974	21.2334	0.311863	19.8297	0.00403169	9	1.02157	1	1630	0.003837	0.018137	0	0.003369	0
576	2019	0	0.20862	0.0229364	5.44674	3.2581	0	3.20619	14.6641	0.020448	21.1843	0.277351	20.0192	0.0211777	6	0.633513	1	1720	0.003337	0.017111	0	0.021974
581	2010	0	0.743551	0.000119328	8.5749	2.94444	1	1.25886	13.3928	0.236606	22.6345	0.357282	22.4043	0	11	1.95209	0	665	0.026689	0.209917	0		0
581	2011	0	0.098097	0.000119328	8.58298	2.99573	1	1.34437	13.6078	0.171245	22.7938	0.326492	22.4979	0	12	1.87676	0	819	0.030362	0.140883	0	0.236606	0
581	2012	0	-0.14968	6.70662e-05	8.55237	3.04452	1	2.20446	13.9783	0.221144	23.1262	0.189489	22.3358	0.162341	16	2.81146	0	851	0.04142	0.179724	0	0.171245	0
581	2013	0	0.114455	6.70642e-05	8.54481	3.09104	1	2.33915	14.1931	0.1649	23.2939	0.235316	22.4441	0.211699	13	2.34445	0	817	0.028841	0.136059	0	0.221144	0
581	2014	0	0.136899	6.70642e-05	8.54364	3.13549	1	2.28006	14.208	0.230132	23.3966	0.222622	22.5724	0.31172	8	1.42526	0	950	0.036959	0.193173	0	0.1649	0
581	2015	0	-0.0964416	0.000104338	8.52298	3.17805	1	2.73512	14.3449	0.160481	23.4772	0.222287	22.471	0.287088	8	1.42248	0	1021	0.028838	0.131643	0	0.230132	0
581	2016	0	0.118617	0.000104338	8.55834	3.21888	1	2.68793	14.4595	0.155922	23.5719	0.223899	22.5831	0.319386	8	1.24224	0	1052	0.027318	0.128604	0	0.160481	0
581	2017	0	0.40397	0.000104338	8.59619	3.2581	1	2.24358	14.6162	0.319357	23.7305	0.241196	22.9224	0.391315	8	1.45852	0	1260	0.050363	0.268994	0	0.155922	2
581	2018	2	-0.0327821	0.000105825	8.6165	3.29584	1	2.39542	14.5862	0.251453	23.7626	0.212524	22.8891	0.403264	5	0.641601	0	1218	0.036687	0.214766	1	0.319357	1
581	2019	1	0.00718696	0.000105825	8.60172	3.3322	1	2.72739	14.7092	0.361251	23.8996	0.270206	22.8962	0.417925	8	1.30933	0	1346	0.068313	0.292938	1	0.251453
582	2010	0	0.875395	0.000121142	6.7334	3.13549	0	2.01734	12.3851	0.016874	20.5212	0.589494	19.8194	0	13	1.65584	1	94	0.00285	0.014024	0		0
582	2011	0	1.51714	0.000121142	6.72863	3.17805	0	0.918132	12.561	0.108319	20.6571	0.599658	20.7426	0	21	2.69113	1	156	0.013681	0.094638	0	0.016874	0
582	2012	0	1.05618	0.000121142	6.67203	3.21888	0	0.71402	13.5705	0.248755	21.1266	0.721864	21.4634	0	19	2.40172	1	266	0.027811	0.220944	0	0.108319	0
582	2013	0	0.775359	2.06898e-05	8.0206	3.2581	0	2.30223	12.8957	0.359142	22.8713	0.549908	22.0374	0	21	3.06466	1	176	0.038285	0.320857	0	0.248755	0
582	2014	0	0.138702	3.60512e-06	7.81035	3.29584	0	2.02853	13.128	0.111155	22.8746	0.585073	22.1673	0	6	0.89299	1	323	0.012105	0.09905	0	0.359142	0
582	2015	0	-0.279159	3.1445e-06	8.04527	3.3322	0	4.04465	13.5207	0.142424	23.2374	0.437003	21.84	0	10	1.40489	1	461	0.022788	0.119636	0	0.111155	0
582	2016	0	-0.0197034	3.1445e-06	8.09346	3.3673	0	4.09552	13.3572	0.155511	23.23	0.397495	21.8201	0	8	1.10589	1	535	0.026763	0.128748	0	0.142424	0
582	2017	0	0.093614	3.1445e-06	8.25297	3.4012	0	3.92065	13.1578	0.11953	23.2758	0.385631	21.9095	0	7	0.93633	1	584	0.019734	0.099796	0	0.155511	0
582	2018	0	0.285748	2.38588e-06	8.23084	3.43399	0	4.06517	13.8087	0.216708	23.5633	0.389903	22.1609	0	11	1.43678	1	422	0.027977	0.188731	0	0.11953	0
582	2019	0	0.138143	0.000306433	8.88142	3.43399	0	3.78715	12.8316	0.236794	23.6219	0.409545	22.2903	0.0132261	8	1.10208	1	218	0.041747	0.195047	0	0.216708
584	2010	0	0.703862	2.81254e-05	7.06902	3.04452	1	2.5073	14.2842	0.032646	21.9761	0.463466	21.0569	0	11	1.95209	0	660	0.005223	0.027423	0		0
584	2011	0	-0.174005	2.81254e-05	6.9921	3.09104	1	3.20216	14.4606	0.044238	22.0295	0.494543	20.8657	0	12	1.87676	0	829	0.007366	0.036872	0	0.032646	0
584	2012	0	0.34724	2.81254e-05	6.86797	3.13549	1	2.39666	14.6616	0.07456	22.0378	0.507186	21.1638	0	16	2.81146	0	979	0.014815	0.059745	0	0.044238	0
584	2013	0	0.780371	2.81254e-05	6.89568	3.17805	1	1.29785	14.641	0.055796	22.0013	0.373958	21.7406	0	13	2.34445	0	927	0.008766	0.04703	0	0.07456	0
584	2014	0	-0.271895	2.81254e-05	6.84801	3.21888	1	1.73347	14.6679	0.087213	21.9734	0.402859	21.4233	0	8	1.42526	0	920	0.011416	0.075797	0	0.055796	0
584	2015	0	-0.466098	0.000187666	6.52062	3.2581	1	2.74797	14.8987	0.038644	21.8066	0.296732	20.7957	0.000283306	8	1.42248	0	986	0.004359	0.034285	0	0.087213	0
584	2016	0	-0.317156	0.000187666	6.41182	3.29584	1	3.05529	14.8587	0.015496	21.5311	0.299071	20.4143	0.000307717	8	1.24224	0	1086	0.002647	0.012849	0	0.038644	0
584	2017	0	1.1407	0.000189948	6.97728	3.3322	1	2.33861	14.6256	0.089854	22.0249	0.54165	21.1754	0.026143	8	1.45852	0	1121	0.01204	0.077814	0	0.015496	0
584	2018	0	0.515992	0.0283879	6.81892	3.3673	1	1.88651	14.7975	0.056998	22.2262	0.599849	21.5915	0.0463097	5	0.641601	0	1385	0.011183	0.045815	0	0.089854	0
584	2019	0	-0.27109	0.0282797	6.92067	3.4012	1	2.61074	14.6782	0.051575	22.2349	0.588483	21.2753	0.0886951	8	1.30933	0	1498	0.009562	0.042013	0	0.056998
586	2010	0	0.0527133	0	6.66441	0	1	1.35094	13.0734	0.019781	20.0866	0.652037	19.7858	0.00119529	12	1.98151	0	362	0.001994	0.017787	0		0
586	2011	0	0.227503	0	6.6174	3.17805	1	1.07931	13.126	0.02835	20.0671	0.602868	19.9907	0.00378127	12	1.66991	0	447	0.005199	0.023151	0	0.019781	0
586	2012	0	-0.0872671	0	6.57508	3.21888	1	1.17187	13.1625	0.021843	20.058	0.582026	19.8994	0.01083	13	1.83409	0	432	0.002473	0.01937	0	0.02835	0
586	2013	0	-0.0599995	0	6.94505	3.2581	1	1.18682	12.8706	0.018053	20.0088	0.536989	19.8376	0.011576	7	1.1127	0	414	0.002239	0.015814	0	0.021843	0
586	2014	0	0.151457	0	7.06817	3.29584	1	1.132	12.856	0.031905	20.1026	0.56173	19.9786	0.00953545	4	0.742666	0	186	0.005076	0.026829	0	0.018053	0
586	2015	0	-0.0840926	0	6.98101	3.3322	1	1.21957	12.9351	0.024481	20.0892	0.517645	19.8908	0.0126553	8	1.40895	0	212	0.002869	0.021612	0	0.031905	0
586	2016	0	0.046038	0	6.98193	3.3673	1	1.21225	12.9829	0.021657	20.1282	0.527149	19.9358	0.0143334	7	1.09495	0	217	0.002932	0.018725	0	0.024481	0
586	2017	0	-0.142082	0	6.99668	3.4012	1	1.43641	12.9776	0.01497	20.1447	0.531551	19.7825	0.0134506	7	1.3346	0	232	0.001928	0.013042	0	0.021657	0
586	2018	0	0.0931846	0	6.89061	3.43399	1	1.40469	13.1517	0.028635	20.2114	0.564357	19.8716	0.0146008	11	1.66945	0	520	0.002967	0.025668	0	0.01497	0
586	2019	0	0.017723	0	6.60935	3.43399	1	1.43964	13.4973	0.022459	20.2536	0.570667	19.8892	0.0228864	5	0.902039	0	505	0.003607	0.018852	0	0.028635
589	2010	0	0.314378	0.000153377	9.14644	2.70805	1	0.87988	12.7379	0.323309	22.4242	0.706288	22.5521	0.0164063	14	2.40964	0	29	0.063918	0.259391	0		0
589	2011	0	0.210298	0.000155587	9.07727	2.77259	1	0.937155	13.0795	0.243686	22.6781	0.695743	22.743	0.0220452	6	0.952835	0	45	0.030583	0.213103	0	0.323309	0
589	2012	0	-0.124681	0.000155587	9.08217	2.83321	1	1.02102	12.9961	0.254546	22.6306	0.66665	22.6098	0.216202	5	0.925412	0	45	0.032378	0.222168	0	0.243686	0
589	2013	0	-0.0180294	0.000155587	9.08455	2.89037	1	1.16887	13.0018	0.288516	22.7477	0.685134	22.5916	0.20051	5	0.818197	0	72	0.033093	0.255423	0	0.254546	0
589	2014	0	-0.141129	9.80922e-05	8.97398	2.94444	1	1.74898	13.4436	0.252035	22.9985	0.612106	22.4395	0.170974	8	1.30484	0	100	0.041309	0.210726	0	0.288516	0
589	2015	0	-0.14919	9.80922e-05	8.93669	2.99573	1	2.361	13.6066	0.145032	23.137	0.688149	22.2779	0.15687	5	0.805802	0	120	0.026309	0.118723	0	0.252035	0
589	2016	0	0.18038	9.80922e-05	8.79149	3.04452	1	1.86643	13.6024	0.156632	23.0678	0.656792	22.4438	0.152928	9	1.29403	0	122	0.024325	0.132307	0	0.145032	0
589	2017	0	0.245614	9.80922e-05	8.71654	3.09104	1	1.39597	13.5182	0.369792	22.997	0.656262	22.6634	0.17669	7	1.1624	0	147	0.043081	0.326711	0	0.156632	0
589	2018	0	-0.0192948	9.80922e-05	8.75416	3.13549	1	1.53565	13.6378	0.177821	23.0729	0.674157	22.6439	0.189751	16	2.05788	0	157	0.023028	0.154793	0	0.369792	0
589	2019	0	-0.0537684	3.55593e-05	8.70814	3.17805	1	1.62906	13.7346	0.205238	23.0766	0.646081	22.5886	0.190003	15	2.19523	0	156	0.021119	0.184119	0	0.177821
590	2010	0	0.136944	0	7.54115	2.89037	1	1.82503	11.7356	0.012059	20.1589	0.50964	19.5573	0.00191622	12	1.53629	0	697	0.001257	0.010802	0		0
590	2011	0	0.102314	0	7.52348	2.94444	1	1.75382	11.7282	0.014813	20.2165	0.4003	19.6547	0.00352657	21	2.81955	0	911	0.001884	0.012929	0	0.012059	0
590	2012	0	0.0579663	0	7.57815	2.99573	1	1.9372	12.2057	0.01012	20.3723	0.320214	19.7111	0.00229674	18	2.30621	0	1254	0.001081	0.009039	0	0.014813	0
590	2013	0	-0.29558	0	7.52887	3.04452	1	2.15844	11.9222	0.00329	20.1301	0.512252	19.3607	0.00260843	9	1.31579	0	1305	0.000562	0.002728	0	0.01012	0
590	2014	0	-0.206557	0	7.41095	3.09104	1	2.88901	11.9457	0.00875	20.1902	0.686265	19.1293	0.00436598	11	2.27132	0	1364	0.001143	0.007607	0	0.00329	0
590	2015	0	0.450948	0	7.40123	0	1	1.9932	11.8891	0.010462	20.1913	0.649673	19.5015	0.00481465	8	1.64339	0	1442	0.001874	0.008588	0	0.00875	0
590	2016	0	0.0769917	0	7.50219	3.17805	1	1.98695	11.9635	0.009921	20.2623	0.581474	19.5757	0.00595121	9	1.5932	0	1594	0.001702	0.008219	0	0.010462	0
590	2017	0	0.0823183	0	7.29029	3.21888	1	2.54334	12.7835	0.012703	20.5883	0.332371	19.6548	0.00553802	9	1.56114	0	1764	0.001416	0.011287	0	0.009921	0
590	2018	0	-0.459127	0	7.24494	3.2581	1	4.39478	12.7588	0.007331	20.5207	0.290081	19.0402	0.00748459	6	0.826902	0	2017	0.000756	0.006575	0	0.012703	0
590	2019	0	0.695456	0	7.19744	3.29584	1	2.68778	12.8155	0.018635	20.5569	0.265232	19.5682	0.00945982	5	0.753012	0	2077	0.002316	0.016319	0	0.007331
591	2010	0	0.134705	0	8.53484	3.17805	1	0.528409	12.7332	0.176824	21.5541	0.768555	22.192	0	9	1.26139	1	896	0.027036	0.149788	0		0
591	2011	0	0.101039	6.51055e-06	8.77802	3.21888	0	0.564097	12.6538	0.133791	21.7157	0.809792	22.2882	0	10	1.3328	1	1154	0.014958	0.118833	0	0.176824	0
591	2012	0	-0.0155185	0	8.80612	3.2581	0	0.621131	12.6046	0.163692	21.7964	0.817919	22.2726	0	12	1.66806	1	1325	0.025323	0.138369	0	0.133791	0
591	2013	0	-0.0154996	0	8.60777	3.29584	0	0.684135	12.9032	0.190187	21.8774	0.823249	22.257	0	7	1.04696	1	1381	0.031989	0.158198	0	0.163692	0
591	2014	0	0.0244795	0	8.42858	3.3322	0	0.700045	13.1463	0	21.9245	0.856287	22.2812	0	9	1.33452	0	1370	0	0	0	0.190187	0
591	2015	0	-0.235534	2.14782e-05	7.80057	3.3673	0	6.26321	14.5589	0	23.8473	0.726502	22.0126	0.0901645	10	1.39606	1	1468	0	0	0	0	0
591	2016	0	0.193704	1.57295e-05	7.79934	3.4012	0	6.86941	15.0042	0.255225	24.1167	0.612976	22.1896	0.0965051	3	0.371517	0	1644	0.050279	0.204946	0	0	0
591	2017	0	0.201059	1.57295e-05	7.84581	3.43399	0	6.06142	14.792	0.166214	24.1748	0.611733	22.3728	0.13082	7	1.01068	0	1825	0.02819	0.138024	0	0.255225	0
591	2018	0	-0.0322378	1.57295e-05	7.6256	3.43399	0	6.79364	15.1995	0.254755	24.2561	0.623772	22.3401	0.0728767	6	0.962927	0	2050	0.046162	0.208593	0	0.166214	0
591	2019	0	-0.00513974	1.57295e-05	7.50879	3.43399	0	7.4734	15.3851	0.255096	24.3463	0.640408	22.3349	0.068043	7	1.03796	0	2126	0.026275	0.228821	0	0.254755
593	2010	0	-0.139279	0.000116922	6.70564	3.17805	0	2.39054	12.2639	0.012244	20.3356	0.583379	19.4641	0	12	1.98151	0	374	0.001253	0.010991	0		0
593	2011	0	0.961397	8.22078e-05	6.59851	3.21888	0	1.17336	12.3676	0.035556	20.2976	0.488884	20.1378	0	12	1.66991	0	449	0.005383	0.030173	0	0.012244	0
593	2012	0	-0.191078	8.22078e-05	6.96224	3.2581	0	1.39273	11.8338	0.030354	20.257	0.464663	19.9257	0	13	1.83409	0	424	0.003087	0.027267	0	0.035556	0
593	2013	0	0.0211835	4.91891e-05	6.98749	3.29584	0	1.9696	12.9507	0.014805	20.6245	0.263404	19.9467	0	7	1.1127	0	432	0.002763	0.012042	0	0.030354	0
593	2014	0	-0.0371288	4.91891e-05	6.96508	3.3322	0	1.73559	12.5818	0.023306	20.4602	0.13501	19.9088	0	4	0.742666	1	225	0.002904	0.020402	0	0.014805	0
593	2015	0	-0.0485917	4.91891e-05	6.90174	3.3673	0	1.87538	12.5343	0.022916	20.4878	0.177676	19.859	0	8	1.40895	1	210	0.002667	0.020249	0	0.023306	0
593	2016	0	0.123723	3.8396e-05	6.64639	3.4012	0	3.33849	12.9792	0.012605	21.1812	0.300704	19.9757	0	7	1.09495	1	220	0.002297	0.010308	0	0.022916	0
593	2017	0	0.0255268	3.8396e-05	6.72503	3.43399	0	3.55366	13.1067	0.030186	21.2689	0.357766	20.0009	0	7	1.3346	1	212	0.005044	0.025142	0	0.012605	0
593	2018	0	0.299379	0	6.71417	3.43399	0	2.58897	13.1397	0.027299	21.214	0.432778	20.2628	0	11	1.66945	0	523	0.003139	0.02416	0	0.030186
595	2010	0	0.55977	0.000135729	8.21175	2.70805	1	1.94513	11.9101	0.017834	20.4252	0.722021	19.7599	0.0004095	13	2.04082	1	4	0.001939	0.015895	0		0
595	2011	0	0.247943	0.000103953	7.81722	0	1	1.84613	12.4593	0.014947	20.5945	0.754488	19.9814	0	14	2.09738	0	2	0.00222	0.012727	0	0.017834	0
595	2012	0	-0.21533	0.000103953	7.78197	0	1	2.25439	12.4038	0.016208	20.5518	0.734147	19.7389	0.0260431	11	1.59791	0	5	0.002506	0.013702	0	0.014947	0
595	2013	0	-0.130604	9.09972e-05	7.75319	2.89037	1	3.24943	12.614	0.009142	20.7774	0.738589	19.5989	0.022432	9	1.54666	0	10	0.001744	0.007398	0	0.016208	0
595	2014	0	0.369751	9.09972e-05	7.67462	2.94444	1	2.35065	12.604	0.02239	20.7683	0.720412	19.9136	0.0130578	6	1.07643	0	6	0.003137	0.019253	0	0.009142	0
595	2015	0	-0.412193	6.05198e-05	7.36771	2.99573	1	4.6226	12.9576	0.002867	20.9132	0.382771	19.3822	0.0105768	5	0.95039	1	4	0.000357	0.00251	0	0.02239	0
595	2016	0	0.359853	0.000449576	7.25771	3.04452	1	3.37522	12.8792	0.027289	20.9061	0.448156	19.6896	0.0118828	9	1.49726	1	3	0.004808	0.022481	0	0.002867	0
595	2017	0	0.225086	0.00957893	7.26052	0	1	4.31282	13.3663	0.030579	21.3542	0.590115	19.8926	0.0141603	8	1.27531	1	3	0.004636	0.025943	0	0.027289	0
595	2018	0	-0.00790384	0.0102673	7.30519	3.13549	1	4.22976	13.2856	0.021992	21.3268	0.616965	19.8847	0.0161026	9	1.45631	1	4	0.004185	0.017807	0	0.030579	0
595	2019	0	-0.280081	0.00884466	7.19669	3.17805	1	4.8984	13.1428	0.009187	21.145	0.749768	19.5561	0.0140001	6	1.00739	1	3	0.001361	0.007826	0	0.021992
596	2010	0	0.400864	0	8.43837	2.70805	0	0.988706	12.5354	0.122882	21.3427	0.435138	21.3541	0	11	1.37311	1	245	0.022623	0.100259	0		0
596	2011	0	0.760354	0	8.55699	2.77259	0	1.2823	13.4	0.148334	22.1683	0.349073	21.9196	0.00108087	11	1.27714	1	221	0.020351	0.127983	0	0.122882	0
596	2012	0	0.268768	2.38284e-06	8.60153	2.83321	0	1.26473	13.4221	0.143911	22.3925	0.364091	22.1576	0.174362	14	2.4911	1	239	0.01678	0.127131	0	0.148334	0
596	2013	0	0.0913779	2.38284e-06	8.69751	2.89037	0	1.26991	13.3326	0.164992	22.484	0.356576	22.2451	0.182407	12	2.3819	1	226	0.020805	0.144187	0	0.143911	0
596	2014	0	0.0153431	2.38284e-06	8.68896	2.94444	0	1.379	13.422	0.159914	22.5817	0.348088	22.2603	0.152792	7	1.31357	1	276	0.025954	0.13396	0	0.164992	0
596	2015	0	0.129558	2.38284e-06	8.67385	2.99573	0	1.36733	13.5795	0.172806	22.695	0.327075	22.3821	0.162495	7	1.30964	1	282	0.022033	0.150773	0	0.159914	0
596	2016	0	0.145378	2.38284e-06	8.66181	3.04452	0	1.45189	13.6101	0.293967	22.8907	0.319987	22.5179	0.18954	9	1.41132	1	432	0.052444	0.241523	0	0.172806
597	2010	0	-0.0520763	2.13325e-05	9.17823	2.89037	1	1.16093	12.6193	0.085239	22.447	0.630044	22.2978	0	9	2.25677	0	311	0.011209	0.07403	0		0
597	2011	0	-0.195835	2.13325e-05	9.16702	2.94444	1	1.51242	12.5305	0.048153	22.4935	0.702104	22.0798	0	6	1.43301	0	612	0.005167	0.042986	0	0.085239	0
597	2012	0	-0.00460069	2.13325e-05	9.12598	2.99573	1	1.55069	12.5733	0.122069	22.5139	0.706934	22.0752	0.12	3	0.637891	0	461	0.023535	0.098534	0	0.048153	0
597	2013	0	0.00146915	4.52982e-05	9.11592	3.04452	1	1.95179	12.9172	0.107097	22.7454	0.788334	22.0767	0.106	2	0.295116	0	461	0.013837	0.09326	0	0.122069	0
597	2014	0	0.11955	5.63062e-05	9.10542	3.09104	1	1.97836	13.0377	0.16271	22.8719	0.677917	22.1896	0.12	2	0.431034	0	402	0.030687	0.132023	0	0.107097	0
597	2015	0	-0.115129	5.39255e-05	9.05719	3.13549	1	2.26699	13.0266	0.127281	22.8857	0.723788	22.0673	0.119	4	0.644641	0	495	0.01409	0.113191	0	0.16271	1
597	2016	1	0.255571	5.98245e-05	9.01978	3.17805	1	2.03348	13.3209	0.182358	23.0046	0.751378	22.2949	0.0786923	6	0.971345	0	514	0.035979	0.146379	1	0.127281	0
597	2017	0	0.179036	6.95157e-05	9.00036	3.21888	1	1.86617	13.4404	0.180037	23.0835	0.759463	22.4596	0.1237	2	0.295116	0	454	0.031705	0.148332	0	0.182358	0
597	2018	0	0.315379	5.79298e-05	8.94364	3.2581	1	1.5695	13.5012	0.255596	23.1845	0.693411	22.7337	0.203566	4	0.587199	0	221	0.050148	0.205448	0	0.180037	0
597	2019	0	0.100923	0.0229461	8.96521	3.29584	1	1.52551	13.5295	0.426926	23.2522	0.687569	22.8298	0.140281	5	0.835282	0	439	0.080433	0.346493	0	0.255596
598	2010	0	-0.501876	0	6.40523	2.70805	0	4.23147	13.198	0.027877	21.6741	0.365283	20.2315	0	12	1.98151	1	360	0.003791	0.024086	0		0
598	2011	0	2.1356	0	7.87929	2.77259	0	3.69748	13.5913	0.089635	22.682	0.474344	21.3744	0	12	1.66991	1	413	0.015767	0.073868	0	0.027877	0
598	2012	0	0.12213	0	8.02943	2.83321	0	3.87853	13.2809	0.07562	22.845	0.478082	21.4896	0.00415805	13	1.83409	1	412	0.010632	0.064988	0	0.089635	0
598	2013	0	0.123059	0	8.13593	2.89037	0	4.30471	13.3203	0.12271	23.0654	0.346266	21.6056	0.0049585	7	1.1127	1	409	0.015314	0.107396	0	0.07562	0
598	2014	0	0.127286	0	8.11253	2.94444	0	4.46032	13.6513	0.137673	23.2207	0.383473	21.7255	0.00286476	4	0.742666	1	190	0.019013	0.11866	0	0.12271	0
598	2015	0	0.124155	0	8.08333	2.99573	0	4.63745	13.8354	0.091907	23.3767	0.414519	21.8425	0.00303186	8	1.40895	1	184	0.018335	0.073572	0	0.137673	0
598	2016	0	-0.00135563	0	8.13241	3.04452	0	5.5322	13.5942	0.121156	23.5517	0.459026	21.8411	0.00188892	7	1.09495	1	202	0.021966	0.09919	0	0.091907	0
598	2017	0	0.220055	0	8.16707	3.09104	0	5.02625	13.8822	0.131189	23.6547	0.456978	22.04	0.0107602	7	1.3346	1	241	0.01754	0.113649	0	0.121156	0
598	2018	0	0.114787	0	8.23403	3.13549	0	5.02969	13.847	0.222663	23.7641	0.466923	22.1487	0.00760385	11	1.66945	1	530	0.04382	0.178843	0	0.131189	0
598	2019	0	0.163085	0	8.2718	3.17805	0	5.23716	14.1053	0.247985	23.9556	0.526595	22.2998	0.00369453	5	0.902039	1	519	0.042306	0.205679	0	0.222663
599	2010	0	0.375196	4.78633e-05	9.17968	2.70805	1	0.815033	12.3443	0.16135	22.2728	0.68597	22.4773	0.0344298	9	1.31043	0	427	0.018813	0.142537	0		0
599	2011	0	0.0930612	4.78633e-05	9.10986	2.77259	1	0.778366	12.5348	0.268494	22.3157	0.691834	22.5663	0.027862	12	1.66113	0	660	0.046369	0.222125	0	0.16135	0
599	2012	0	-0.0644421	4.78633e-05	9.0405	2.83321	1	0.814791	12.605	0.194922	22.2948	0.680971	22.4997	0.034143	10	1.54345	0	794	0.03109	0.163832	0	0.268494	0
599	2013	0	-0.107766	4.78633e-05	8.95931	2.89037	1	0.922273	12.7521	0.171188	22.3047	0.679285	22.3856	0.0365953	4	0.767754	0	715	0.030352	0.140836	0	0.194922	0
599	2014	0	-0.245417	7.28188e-05	8.88958	2.94444	1	1.26985	12.8598	0.107007	22.3429	0.504491	22.104	0.107683	3	0.666519	0	584	0.017335	0.089672	0	0.171188	0
599	2015	0	-0.247433	3.55807e-05	8.75321	2.99573	1	1.97237	13.1728	0.157504	22.499	0.560562	21.8198	0.103511	9	1.9084	0	377	0.023704	0.1338	0	0.107007	0
599	2016	0	0.646029	6.42994e-05	8.6085	3.04452	1	1.47094	13.4722	0.129125	22.704	0.627498	22.3181	0.113673	6	1.19451	0	302	0.013158	0.115967	0	0.157504	0
599	2017	0	-0.18872	6.42994e-05	8.48467	3.09104	1	2.09611	13.6291	0.191091	22.8491	0.665051	22.109	0.137433	6	1.16686	0	381	0.028511	0.16258	0	0.129125	0
599	2018	0	-0.0631235	0.00243335	8.4187	3.13549	1	2.39372	13.8688	0.118662	22.9166	0.570377	22.0438	0.123063	9	1.20887	0	385	0.01221	0.106452	0	0.191091	0
599	2019	0	0.101024	0.00149519	8.44419	3.17805	1	2.39613	13.7416	0.146896	23.0139	0.63229	22.14	0.191109	5	0.658762	0	257	0.016394	0.130502	0	0.118662
600	2012	0	0.064312	0	6.6733	2.94444	0	2.64942	14.9442	0.24783	23.557	0.751395	22.5827	0.002226	16	2.16538	1	160	0.035316	0.212514	0		0
600	2013	0	0.355392	0	8.29804	2.99573	0	2.06849	13.4506	0.740912	23.6136	0.712163	22.8868	0.0044829	6	0.790826	1	162	0.116175	0.624737	0	0.24783	0
600	2014	0	0.251603	0	8.4312	3.04452	0	2.3199	13.8502	0.351645	23.9527	0.566119	23.1112	0.0088798	11	1.65913	1	179	0.052079	0.299566	0	0.740912	0
600	2015	0	-0.11617	5.02337e-06	8.47908	3.09104	0	2.68497	13.4394	0.30622	23.9754	0.513648	22.9877	0.0121728	15	2.331	1	152	0.041432	0.264788	0	0.351645	0
600	2016	0	-0.0248137	0	8.4602	3.13549	0	3.11492	13.8324	0.527005	24.0988	0.546095	22.9626	0	9	1.07028	1	165	0.072674	0.454331	0	0.30622	0
600	2017	0	0.122576	5.02337e-06	8.46083	3.17805	0	2.95746	14.0041	0.665946	24.1626	0.583054	23.0782	0	5	0.728651	1	193	0.127395	0.538551	0	0.527005	0
600	2018	0	0.326316	5.02337e-06	8.39909	3.21888	0	2.27901	14.0717	0.619688	24.1844	0.577559	23.3606	0.00716251	9	1.22233	1	213	0.069839	0.549849	0	0.665946	0
600	2019	0	-0.00089895	5.02337e-06	8.42068	3.2581	0	2.31731	14.0813	0.558419	24.2001	0.570936	23.3597	0.0514655	8	1.24844	1	178	0.093814	0.464605	0	0.619688
601	2010	0	0.260304	0.00097902	8.48838	2.89037	0	3.96197	12.1147	0.057651	22.8521	0.619481	21.4753	0.000276129	13	1.56025	0	825	0.007696	0.049955	0		0
601	2011	0	-0.00554687	0.00111303	8.42705	2.94444	0	3.87299	12.3609	0.070911	22.8238	0.602083	21.4698	0.000959362	16	1.95623	0	1034	0.00846	0.062451	0	0.057651	0
601	2012	0	0.0186294	0.000861147	8.43185	2.99573	0	3.94953	12.2353	0.05853	22.8618	0.603037	21.4882	0.00926903	9	1.29889	0	1151	0.007732	0.050798	0	0.070911	0
601	2013	0	0.0887693	0.00414828	8.36985	3.04452	0	3.71409	12.5019	0.052239	22.8854	0.570881	21.5733	0.0115304	11	1.44092	0	1087	0.0098	0.042439	0	0.05853	0
601	2014	0	0.286304	0.000941515	8.38366	3.09104	0	2.86152	12.4962	0.135238	22.8764	0.535824	21.825	0.0117203	15	2.06242	0	1208	0.021976	0.113262	0	0.052239	0
601	2015	0	-0.000763922	0.000895669	8.39615	3.13549	0	2.82907	12.5102	0.139076	22.8642	0.506576	21.8243	0.0149942	12	1.48038	0	1238	0.014394	0.124682	0	0.135238	0
601	2016	0	0.0636945	0.000863863	8.43163	3.17805	0	2.76144	12.4748	0.135356	22.9018	0.490746	21.886	0.0252109	19	2.06544	0	1407	0.014781	0.120575	0	0.139076	0
601	2017	0	0.123591	0.000925961	8.48219	3.21888	0	2.55047	12.4849	0.115562	22.9388	0.482853	22.0026	0.0310368	15	1.66039	0	1533	0.016514	0.099048	0	0.135356	0
601	2018	0	-0.0461294	0.000887958	8.5543	3.2581	0	2.92241	12.7357	0.101463	23.0277	0.519525	21.9553	0.0506084	9	1.02157	0	1876	0.01454	0.086923	0	0.115562	0
601	2019	0	0.256084	0.000887958	8.50956	3.29584	0	2.60267	12.9215	0.194719	23.1399	0.543918	22.1833	0.0457141	6	0.633513	0	1749	0.020932	0.173787	0	0.101463
603	2012	0	-0.0201554	0.399103	5.94803	2.94444	0	1.13857	14.4201	0.020185	20.7727	0.245279	20.643	0	15	2.15889	1	1550	0.003936	0.016249	0		0
603	2013	0	-0.0865227	0.399103	6.02345	2.99573	0	0.926507	13.5828	0.027007	20.4761	0.325185	20.5525	0	9	1.39557	1	1531	0.0031	0.023907	0	0.020185	0
603	2014	0	-0.120739	0.29981	6.00881	3.04452	0	1.5178	14.3463	0.043973	20.8411	0.279382	20.4238	0	3	0.485515	1	1579	0.008161	0.035812	0	0.027007	0
603	2015	0	0.112144	0.69479	6.00389	3.09104	0	1.70866	13.1831	0.029476	21.0658	0.252861	20.5301	0	8	1.34161	0	1688	0.004861	0.024615	0	0.043973	0
603	2016	0	-0.167356	0.671955	6.20051	3.13549	0	4.13931	14.5705	0.04081	21.7675	0.068488	20.3469	0	14	1.96906	0	1796	0.006844	0.033966	0	0.029476	0
603	2017	0	0.596809	0.693774	6.52942	3.17805	0	3.84963	14.6772	0.057234	22.1629	0.305247	20.815	0	9	1.5795	0	2062	0.009913	0.047321	0	0.04081	0
603	2018	0	1.1914	0.693774	7.10168	3.21888	0	1.54422	13.4098	0.118275	22.034	0.420842	21.5995	0	13	1.78989	0	2310	0.022579	0.095696	0	0.057234	0
603	2019	0	0.207704	0.149763	7.22984	3.2581	0	1.49892	13.5931	0.186375	22.193	0.387562	21.7882	0	11	1.50479	0	2392	0.023781	0.162594	0	0.118275
605	2010	0	-0.0493621	0	4.64439	0	1	3.86073	12.483	0.001072	19.9027	0.554563	18.5534	0	16	2.37318	1	1022	0.000127	0.000945	0		0
605	2011	0	0.145277	0	4.7362	0	1	3.42856	12.623	0.001373	19.9027	0.5759	18.5534	0	9	1.24948	1	1307	0.000267	0.001106	0	0.001072	0
605	2012	0	0.500767	0	5.41165	0	1	2.37707	12.1857	0.003302	19.9027	0.553792	18.5534	0	15	2.15889	1	1572	0.000546	0.002756	0	0.001373	0
605	2013	0	0.231839	0	5.3799	2.89037	1	6.63149	14.2727	0.003343	19.9763	0.274286	18.5534	0	9	1.39557	1	1573	0.000665	0.002678	0	0.003302	0
605	2014	0	2.67308	0	6.1591	2.94444	0	3.26998	13.6291	0.026905	21.5909	0.544648	20.4062	2e-06	3	0.485515	0	1612	0.005236	0.021669	0	0.003343	0
605	2015	0	0.0453024	0	6.35437	2.99573	0	3.20849	13.669	0.030626	21.6163	0.533771	20.4505	0	8	1.34161	0	1687	0.004404	0.026222	0	0.026905	0
605	2016	0	0.049319	0	6.42972	3.04452	0	4.33746	13.9541	0.02558	21.9659	0.658364	20.4986	0.00141509	14	1.96906	0	1832	0.004553	0.021027	0	0.030626	0
605	2017	0	1.08185	0	7.29302	3.09104	0	3.3991	14.0692	0.063393	22.4554	0.562089	21.2319	0.0322496	9	1.5795	0	2084	0.007278	0.056115	0	0.02558	0
605	2018	0	-0.0578523	0	7.18159	3.13549	0	4.04962	14.3899	0.071319	22.5709	0.587193	21.1723	0.0273646	13	1.78989	0	2396	0.012203	0.059116	0	0.063393	0
605	2019	0	0.211784	0.0641413	7.49276	3.17805	0	4.45298	14.3384	0.113374	22.8579	0.669936	21.3644	0.0267145	11	1.50479	0	2423	0.012834	0.10054	0	0.071319
608	2010	0	2.07892	0	6.34914	2.70805	0	2.12407	15.7712	0.017495	22.5892	0.555911	21.8359	0	13	1.65584	0	85	0.002021	0.015474	0		0
608	2011	0	-0.501876	0	6.41837	2.77259	0	7.75785	15.6363	0.035059	22.5569	0.511386	20.5082	0	21	2.69113	0	166	0.006426	0.028633	0	0.017495	0
608	2012	0	-0.323021	0	6.45363	2.83321	0	12.347	15.7141	0.028473	22.6446	0.507563	20.1181	0	19	2.40172	0	267	0.004954	0.023519	0	0.035059	0
608	2013	0	0.263514	0	6.50578	2.89037	0	12.347	15.81	0.030549	22.8705	0.595973	20.352	0	21	3.06466	0	181	0.00516	0.025389	0	0.028473
608	2015	0	-0.501876	0.000238161	6.1334	2.99573	0	12.347	15.9305	0.0274	23.0508	0.597069	20.2888	0	10	1.40489	0	449	0.003044	0.024356	0
608	2017	0	-0.164388	0	5.1985	3.09104	0	12.347	16.2144	0.015866	22.6995	0.490094	20.0967	0	7	0.93633	0	589	0.001693	0.014173	0		0
608	2018	0	-0.459509	0	4.99043	3.13549	0	12.347	15.9547	0.011903	22.6078	0.433104	19.4814	0	11	1.43678	0	417	0.001382	0.010521	0	0.015866
612	2010	0	0.0961964	2.43661e-05	8.30869	2.89037	1	0.707242	12.3137	0.214227	22.0986	0.483829	22.445	0.000229854	13	1.72757	0	261	0.027228	0.186999	0		0
612	2011	0	0.0671335	2.43661e-05	8.31189	2.94444	1	0.824537	12.5666	0.179335	22.317	0.502092	22.5099	0.000975187	12	1.59744	0	299	0.030272	0.149063	0	0.214227	0
612	2012	0	0.0258463	2.43661e-05	8.2958	2.99573	1	1.00447	12.4397	0.254626	22.5399	0.602019	22.5354	0.0016476	6	0.735474	0	355	0.044916	0.20971	0	0.179335	0
612	2013	0	-0.0829781	1.80154e-05	8.3535	3.04452	1	1.28131	12.9129	0.151223	22.6967	0.399113	22.4488	0.00282308	6	0.834492	0	294	0.024589	0.126634	0	0.254626	0
612	2014	0	-0.0651771	0.00974445	8.33086	3.09104	1	1.74238	12.574	0.248258	22.9367	0.48312	22.3814	0.00096389	2	0.295116	0	382	0.025546	0.222712	0	0.151223	0
612	2015	0	-0.112637	0.00974445	8.30672	3.13549	1	1.85223	13.4387	0.170562	22.8783	0.447863	22.2619	0.000542824	4	0.557802	0	636	0.017517	0.153045	0	0.248258	0
612	2016	0	-0.157211	0.0035924	8.27894	3.17805	1	1.85495	12.7158	0.240645	22.7087	0.378894	22.0909	0.000405269	5	0.640533	0	694	0.027073	0.213572	0	0.170562	0
612	2017	0	0.277831	0.00291948	8.26514	3.21888	1	1.48797	12.7927	0.175596	22.7335	0.369023	22.3361	7.528e-05	5	0.751428	0	977	0.028148	0.147448	0	0.240645	0
612	2018	0	-0.0215157	0.00294297	7.97694	3.2581	1	1.51648	13.139	0.256928	22.7307	0.432418	22.3143	9.28102e-05	7	0.972627	0	877	0.029367	0.227561	0	0.175596	0
612	2019	0	-0.0300767	0.00127747	7.91826	3.29584	1	1.473	13.018	0.205458	22.6711	0.384877	22.2838	1.87557e-05	4	0.406628	0	1231	0.029689	0.175769	0	0.256928
615	2010	0	0.104548	0.000212181	8.13505	2.70805	1	1.77686	12.1399	0.043297	20.9218	0.402406	20.347	0	12	1.53826	0	103	0.007395	0.035902	0		0
615	2011	0	0.112543	0.000204349	8.09925	2.77259	1	1.53916	12.1432	0.029745	20.8849	0.468715	20.4536	0	9	1.20579	0	265	0.005726	0.024019	0	0.043297	0
615	2012	0	-0.0438827	0.000124567	8.02682	2.83321	1	2.00774	12.579	0.015634	21.1058	0.564787	20.4088	0	9	1.26334	0	285	0.002501	0.013133	0	0.029745	0
615	2013	0	-0.118098	3.0504e-05	8.00269	2.89037	1	1.86992	12.2387	0.025364	20.909	0.495739	20.2831	0.0201575	7	0.976971	0	355	0.002582	0.022782	0	0.015634	0
615	2014	0	0.0791507	3.0504e-05	8.08395	2.94444	1	2.14655	11.7282	0.177534	21.1231	0.47627	20.3593	0.0272008	8	1.25313	0	459	0.023008	0.154526	0	0.025364	0
615	2015	0	2.47292	0.00395966	8.23324	2.99573	1	3.04272	14.3071	0.094544	22.717	0.733866	21.6043	0.0240584	6	0.898742	1	544	0.018672	0.075872	0	0.177534	0
615	2016	0	0.758028	0.0123134	8.20084	3.04452	0	1.60685	14.2685	0.512419	22.6427	0.713111	22.1684	0.0234938	14	1.75879	1	585	0.066461	0.445958	0	0.094544	0
615	2017	0	-0.341201	0.0156173	8.13827	3.09104	0	3.27564	14.6839	0.378647	22.9376	0.693009	21.7511	0.0335477	9	1.38632	1	630	0.06312	0.315527	0	0.512419	0
615	2018	0	0.0334609	0.0139371	8.21663	3.13549	0	4.25281	14.8958	0.164706	23.2316	0.757065	21.784	0.0269716	8	1.47357	1	705	0.032315	0.132391	0	0.378647	0
615	2019	0	0.0906508	0.0133715	8.22363	3.17805	0	3.24028	14.5595	0.248188	23.0465	0.739543	21.8708	0.0320334	7	1.2725	1	702	0.028442	0.219746	0	0.164706
619	2010	0	-0.0205113	0	7.22839	2.70805	1	0.842276	13.9385	0.145368	21.9285	0.356334	22.1002	0	11	1.37311	0	238	0.022474	0.122894	0		0
619	2011	0	0.0278586	0	7.2349	2.77259	1	0.996339	14.2994	0.17973	22.124	0.451667	22.1277	0	11	1.27714	0	207	0.020543	0.159187	0	0.145368	0
619	2012	0	0.0302954	0	8.12237	2.83321	1	1.0694	13.5209	0.103311	22.2246	0.457357	22.1575	0.071845	14	2.4911	0	255	0.018978	0.084333	0	0.17973	0
619	2013	0	-0.0342634	0	8.15277	2.89037	1	1.07232	13.4245	0.185228	22.1925	0.41399	22.1226	0.060761	12	2.3819	0	246	0.026488	0.15874	0	0.103311	0
619	2014	0	-0.0366894	0	8.26642	2.94444	1	1.03999	13.192	0.139396	22.1245	0.353838	22.0853	0.0719624	7	1.31357	0	312	0.018275	0.121121	0	0.185228	0
619	2015	0	-0.121638	0	8.21825	2.99573	1	1.14004	13.2257	0.10673	22.0866	0.321319	21.9556	0.0584253	7	1.30964	0	297	0.012936	0.093794	0	0.139396	0
619	2016	0	-0.0713254	0	8.18646	3.04452	1	1.21695	13.2973	0.078088	22.0779	0.312097	21.8816	0.0570358	9	1.41132	0	481	0.008957	0.069131	0	0.10673	0
619	2017	0	-0.030415	0	8.18396	3.09104	1	1.13955	13.1528	0.108225	21.9813	0.252183	21.8507	0.051047	6	0.95042	0	505	0.020195	0.08803	0	0.078088	0
619	2018	0	0.000868729	0	8.19478	3.13549	1	1.2261	13.2983	0.139466	22.0554	0.30386	21.8515	0.0419419	9	1.28829	0	578	0.014965	0.124501	0	0.108225	0
619	2019	0	0.169541	0	8.24591	3.17805	1	1.12062	13.3217	0.154073	22.122	0.337815	22.0082	0.0424172	5	0.71736	0	596	0.022988	0.131085	0	0.139466
620	2012	0	0.0543387	0	6.85961	2.99573	0	4.29452	16.0276	0.14575	23.0818	0.712403	21.6245	0	15	2.15889	1	1488	0.025011	0.120739	0		0
620	2013	0	0.0562885	0	7.75791	3.04452	0	7.02159	15.7223	0.135674	23.6282	0.806703	21.6792	0	9	1.39557	1	1575	0.022061	0.113613	0	0.14575	0
620	2014	0	0.345939	0	7.86019	3.09104	0	7.05385	15.8141	0.3589	23.9299	0.848133	21.9763	0	3	0.485515	1	1541	0.068837	0.290063	0	0.135674	0
620	2015	0	0.327235	0	8.47408	3.13549	0	7.31579	15.4642	0.487189	24.2495	0.800459	22.2594	0	8	1.34161	1	1736	0.096025	0.391164	0	0.3589	0
620	2016	0	0.617457	0	8.55043	3.17805	0	5.93075	15.6403	0.884255	24.5204	0.843706	22.7403	0	14	1.96906	1	1933	0.117341	0.766914	0	0.487189	0
620	2017	0	-0.00989997	0	8.79225	3.21888	0	6.89324	15.5248	0.676416	24.6609	0.840289	22.7303	0	9	1.5795	1	2002	0.103897	0.572519	0	0.884255	0
620	2018	0	0.8815	0.000189026	8.97954	3.2581	0	3.82844	15.2443	1.14796	24.7049	0.813805	23.3624	0	13	1.78989	1	2276	0.143954	1.004	0	0.676416	0
620	2019	0	-0.143743	0.000189026	9.03575	3.29584	0	4.42611	15.1234	0.773821	24.6947	0.816847	23.2072	0	11	1.50479	1	2350	0.08837	0.685451	0	1.14796
622	2012	0	0.0669866	0	5.11199	0	1	3.34776	14.4992	0.00513	19.9027	0.417374	18.6742	0.000958807	18	2.30621	0	1277	0.000988	0.004142	0
622	2015	0	-0.140497	0	5.27811	3.13549	1	6.50859	13.7082	0.000772	19.9027	0.444994	18.5534	0.000806334	8	1.64339	0	1435	0.000149	0.000623	0		0
622	2016	0	-0.109951	0	4.92725	0	1	11.1409	14.8355	0.002376	19.9607	0.542295	18.5534	0.000639517	9	1.5932	0	1613	0.000316	0.00206	0	0.000772	0
622	2017	0	0.402759	0	5.26269	3.21888	1	6.73424	14.4771	0.004549	19.9027	0.496649	18.5534	0.000753541	9	1.56114	0	1779	0.000546	0.004003	0	0.002376	0
622	2018	0	2.32704	0	4.99721	3.2581	1	1.75005	14.6017	0.019617	19.9027	0.402865	19.0906	0.000401619	6	0.826902	0	2018	0.003313	0.016304	0	0.004549	0
622	2019	0	0.768698	0	4.91998	3.29584	1	0.915489	14.5886	0.015889	19.9027	0.320823	19.6608	0.00108834	5	0.753012	0	2066	0.00245	0.013439	0	0.019617
623	2010	0	0.0856274	0.000835632	8.52118	2.89037	1	7.09422	12.7935	0.041102	22.7899	0.0826049	20.8306	0.0214054	6	1.24714	0	320	0.005467	0.035635	0		0
623	2011	0	0.0286554	0.00083633	4.62497	2.94444	1	8.80235	17.1757	0.049254	23.0339	0.0977966	20.8589	0.0165577	8	1.45322	0	337	0.007728	0.041526	0	0.041102	0
623	2012	0	0.262159	0.000836331	8.30622	2.99573	1	7.58336	13.1188	0.045686	23.1177	0.110211	21.0917	0.018106	7	1.14698	0	494	0.005496	0.04019	0	0.049254	0
623	2013	0	0.353795	0.000836331	8.36311	3.04452	1	6.18663	13.3127	0.098044	23.217	0.11983	21.3946	0.0547207	4	0.834899	0	457	0.019373	0.078671	0	0.045686	0
623	2014	0	0.144741	0.00282089	8.42574	3.09104	1	6.14684	13.3679	0.079427	23.3457	0.0806487	21.5298	0.0892225	6	1.01317	0	465	0.011914	0.067513	0	0.098044	0
623	2015	0	0.0422577	0.00282089	8.34022	3.13549	1	8.4951	13.5326	0.076182	23.7107	0.113463	21.5712	0.0942094	2	0.338352	0	577	0.013012	0.06317	0	0.079427	0
623	2016	0	0.172153	0.00282089	8.27436	3.17805	1	7.4325	13.6243	0.138915	23.7359	0.072096	21.73	0.0905566	5	0.808016	0	637	0.020615	0.1183	0	0.076182	0
623	2017	0	0.0877242	0.00282872	8.11701	3.21888	1	7.34171	13.7293	0.143817	23.8077	0.0603057	21.8141	0.0941309	2	0.405515	0	624	0.027987	0.11583	0	0.138915	0
623	2018	0	0.116672	0.00288212	8.24355	3.2581	1	7.41816	14.2379	0.145113	23.9284	0.138458	21.9245	0.123672	14	1.93157	0	665	0.023334	0.121779	0	0.143817	0
623	2019	0	-0.0709065	0.00307492	8.2933	3.29584	1	8.35419	14.2782	0.138583	23.9737	0.130081	21.8509	0.162386	2	0.295116	0	650	0.016672	0.121911	0	0.145113
625	2010	1	0.312194	5.49307e-06	9.41165	2.70805	1	0.920909	14.1196	2.03898	24.1396	0.652501	24.222	0.691389	9	1.26139	1	882	0.383124	1.65586	1		5
625	2011	5	-0.197153	4.75646e-06	9.62912	2.77259	1	1.37588	13.8452	0.851514	24.3215	0.599021	24.0024	0.422266	10	1.3328	1	1147	0.163916	0.687598	1	2.03898	17
625	2012	17	0.109625	4.93149e-06	9.62747	2.83321	1	1.56529	14.0689	1.06195	24.5545	0.666268	24.1064	1.694	12	1.66806	1	1339	0.155045	0.906908	1	0.851514	17
625	2013	17	0.306126	4.93149e-06	10.3378	2.89037	1	1.38675	13.4569	2.0254	24.7004	0.650706	24.3735	1.62	7	1.04696	1	1382	0.222186	1.80321	1	1.06195	2
625	2014	2	0.37502	1.03359e-05	10.4417	2.94444	1	1.31701	13.8631	2.70848	24.9673	0.63472	24.6919	2.012	9	1.33452	1	1384	0.459629	2.24885	1	2.0254	8
625	2015	8	0.261905	6.63731e-06	10.5309	2.99573	1	1.3391	14.1363	3.09691	25.2165	0.617805	24.9245	2.563	10	1.39606	1	1470	0.497054	2.59985	1	2.70848	27
625	2016	27	0.176285	5.2471e-06	10.6255	3.04452	1	1.35609	14.2873	3.35627	25.3915	0.592968	25.0869	2.61634	3	0.371517	1	1623	0.617218	2.73905	1	3.09691	22
625	2017	22	0.018713	5.2471e-06	10.5748	3.09104	1	1.32636	14.2877	3.43286	25.3879	0.552762	25.1054	2.61634	7	1.01068	1	1812	0.580496	2.85236	1	3.35627	23
625	2018	23	-0.171398	5.2471e-06	10.4921	3.13549	1	1.41013	13.9973	2.39128	25.2611	0.506327	24.9174	2.61634	6	0.962927	0	2053	0.248454	2.14283	1	3.43286	6
625	2019	6	0.0648128	5.2471e-06	10.5123	3.17805	1	1.38277	14.1151	4.70603	25.3043	0.549934	24.9802	2.61634	7	1.03796	0	2147	0.696962	4.00906	1	2.39128
628	2010	0	0.135581	4.54711e-05	7.24494	2.94444	0	2.26602	14.2875	0.078084	21.7356	0.887533	20.9176	0.00087948	12	1.98151	0	334	0.007886	0.070198	0		0
628	2011	0	0.190065	4.54711e-05	7.29506	2.99573	0	2.13763	14.3865	0.089735	21.8513	0.887533	21.0916	0.00295	12	1.66991	0	442	0.009306	0.080429	0	0.078084	0
628	2012	0	-0.0267466	4.54711e-05	7.16935	3.04452	0	2.03208	14.43	0.064395	21.7736	0.887533	21.0645	0.000398	13	1.83409	0	439	0.010902	0.053493	0	0.089735	0
628	2013	0	0.477495	3.03445e-05	7.21156	3.09104	0	1.60957	14.5699	0.155299	21.9308	0.887533	21.4549	0	7	1.1127	0	420	0.016664	0.138635	0	0.064395	0
628	2014	0	-0.0604307	2.32367e-05	7.23634	3.13549	0	1.88535	14.6397	0.122456	22.0266	0.887533	21.3925	0	4	0.742666	0	183	0.023009	0.099447	0	0.155299	0
628	2015	0	-0.0932244	0	6.98657	3.17805	0	2.24258	14.9409	0.091161	22.1023	0.827119	21.2947	0	8	1.40895	1	216	0.012042	0.079119	0	0.122456	0
628	2016	0	-0.371025	0	6.88551	3.21888	0	3.12778	14.8497	0.022992	21.9713	0.792944	20.831	0	7	1.09495	1	259	0.002571	0.020421	0	0.091161	0
628	2017	0	-0.485879	0	6.84801	3.2581	0	5.2151	14.8242	0.015798	21.8173	0.738966	20.1657	0	7	1.3346	1	275	0.00176	0.014038	0	0.022992	0
628	2018	0	0.664734	0	6.79906	3.29584	0	3.69551	15.0815	0.084385	21.9825	0.752415	20.6754	0	11	1.66945	1	519	0.014202	0.070183	0	0.015798	0
628	2019	0	2.47328	0	7.03615	3.3322	0	1.77642	15.3783	0.306178	22.4951	0.812086	21.9205	0	5	0.902039	1	495	0.04262	0.263558	0	0.084385
629	2010	2	0.123709	1.61814e-05	11.218	0	1	1.38031	12.3404	2.0468	24.8131	0.725846	24.4908	0.286888	12	1.98151	0	373	0.366173	1.68063	1		6
629	2011	6	0.214615	1.61814e-05	9.71208	2.94444	1	0.596147	13.0945	2.46053	24.1679	0.525744	24.6852	0.343465	12	1.66991	0	446	0.384828	2.07571	1	2.0468	10
629	2012	10	-0.501876	1.61815e-05	9.69443	2.99573	0	1.99075	12.4138	0.675338	24.1592	0.504488	23.4707	0.253636	13	1.83409	0	387	0.072396	0.602942	1	2.46053	9
629	2013	9	-4.59626e-05	1.61815e-05	9.76377	3.04452	0	2.29136	12.8298	0.696978	24.2998	0.577386	23.4707	0.274	7	1.1127	0	429	0.081198	0.61578	1	0.675338	1
629	2014	1	0.0754669	7.16203e-06	9.78768	3.09104	0	3.11965	12.9449	0.745544	24.6811	0.767554	23.5434	0.35	4	0.742666	0	198	0.133378	0.612166	1	0.696978	0
629	2015	0	-0.319552	7.16203e-06	9.74748	3.13549	0	4.90584	12.9938	0.283218	24.7488	0.825853	23.1584	0.38388	8	1.40895	1	211	0.051886	0.231332	0	0.745544	0
629	2016	0	-0.0707199	3.04456e-05	8.3582	0	0	0.906796	13.6563	0.22388	22.9872	0.625044	23.0851	0.396557	7	1.09495	1	254	0.035463	0.188417	0	0.283218	0
629	2017	0	-0.110674	3.04456e-05	8.15938	0	0	1.10995	14.0214	0.498819	23.0721	0.566641	22.9678	0.243414	7	1.3346	1	216	0.086994	0.411825	0	0.22388	0
629	2018	0	0.606804	3.16098e-05	8.12888	3.2581	1	0.782616	14.33	0.557775	23.1969	0.351754	23.442	0.537641	11	1.66945	1	464	0.094487	0.463288	0	0.498819	0
629	2019	0	-0.132094	3.16098e-05	8.12445	3.29584	1	0.985369	14.4274	0.535567	23.2856	0.256702	23.3003	0.466254	5	0.902039	1	517	0.093403	0.442164	0	0.557775
630	2010	0	0.668135	2.93488e-05	9.64847	2.94444	1	0.627091	14.0359	1.72665	24.1944	0.742978	24.661	0.0228842	11	1.37311	1	214	0.241904	1.48475	0		0
630	2011	0	0.378858	2.67219e-05	9.67055	2.99573	1	0.456126	13.9282	2.52824	24.1973	0.645426	24.9823	0.0330744	11	1.27714	1	238	0.367859	2.16038	0	1.72665	0
630	2012	0	0.0921412	2.67219e-05	9.67822	3.04452	1	0.516353	14.1605	4.66627	24.4095	0.697281	25.0704	1.3206	14	2.4911	1	215	0.896857	3.76941	0	2.52824	3
630	2013	3	-0.0141607	2.67219e-05	9.68837	3.09104	1	0.521861	14.0992	2.986	24.4058	0.699186	25.0562	1.48918	12	2.3819	1	208	0.365188	2.62081	1	4.66627	1
630	2014	1	0.166137	6.24602e-05	9.6972	3.13549	1	0.528349	14.272	3.65087	24.5719	0.666115	25.2099	1.60525	7	1.31357	1	293	0.678696	2.97217	1	2.986	1
630	2015	1	-0.0216383	2.58581e-05	9.68353	3.17805	1	0.508276	14.1452	2.806	24.5113	0.66883	25.188	1.00394	7	1.30964	1	283	0.304451	2.50155	1	3.65087	1
630	2016	1	-0.00256052	1.9923e-05	9.68371	3.21888	1	0.514501	14.1616	4.04727	24.5209	0.60694	25.1854	1.00025	9	1.41132	1	478	0.646753	3.40051	1	2.806	6
630	2017	6	-0.0489633	9.77625e-06	9.67294	3.2581	1	0.579806	14.2665	3.64365	24.5902	0.611346	25.1352	1.00582	6	0.95042	1	551	0.577154	3.0665	1	4.04727	9
630	2018	9	0.0261903	1.08212e-05	9.66745	3.29584	1	0.555464	14.2159	2.74433	24.5731	0.585336	25.1611	1.13993	9	1.28829	1	607	0.525264	2.21906	1	3.64365	2
630	2019	2	0.09843	1.08212e-05	9.63509	3.3322	1	0.515647	14.2588	3.44513	24.5926	0.582374	25.255	1.49556	5	0.71736	1	599	0.407904	3.03723	1	2.74433
631	2010	0	0.166386	0	6.39859	2.89037	0	5.05629	16.5546	0.262122	22.978	0.816424	21.3574	0	10	1.76523	1	528	0.03308	0.229042	0		0
631	2011	0	0.144005	0	6.57647	2.94444	0	4.93978	16.4869	0.204737	23.0892	0.786991	21.4919	0	21	2.83401	1	565	0.028622	0.176115	0	0.262122	0
631	2012	0	0.282488	0	6.50728	2.99573	0	4.00473	16.5905	0.146264	23.1282	0.746061	21.7407	0	11	1.62578	1	680	0.015636	0.130628	0	0.204737	0
631	2013	0	0.0151607	0	6.42811	3.04452	0	4.58782	16.8262	0.384284	23.2792	0.766583	21.7558	0	2	0.355809	1	634	0.038582	0.345702	0	0.146264	0
631	2014	0	0.747427	0	6.63068	3.09104	0	2.43647	16.5094	0.448487	23.2045	0.704834	22.3139	0	6	1.53139	1	733	0.085885	0.362602	0	0.384284	0
631	2015	0	-0.29199	0	6.72143	3.13549	0	3.42298	16.3315	0.109187	23.1991	0.68359	21.9686	0	7	1.58228	1	826	0.014522	0.094665	0	0.448487	0
631	2016	0	0.0464014	0	6.64898	3.17805	0	4.57715	16.7703	0.144278	23.535	0.662786	22.014	0	10	1.77022	1	889	0.015366	0.128912	0	0.109187	0
631	2017	0	0.837994	0	6.63857	3.21888	0	2.04909	16.5448	0.147153	23.34	0.553553	22.6226	0	5	1.01153	1	756	0.027223	0.11993	0	0.144278	0
631	2018	0	-0.501876	0	6.63332	3.2581	0	4.65086	16.4965	0.090054	23.2594	0.487119	21.7223	0	10	1.58253	1	1043	0.015408	0.074646	0	0.147153	0
631	2019	0	-0.392857	0	6.52942	3.29584	0	5.06458	16.1905	0.035799	22.8456	0.215948	21.2233	0	7	1.17332	1	1129	0.006898	0.028901	0	0.090054
633	2010	0	-0.501876	0	6.01859	0	0	4.47558	13.1733	0.005649	19.9027	0.321351	18.5534	0.0001876	9	1.34751	1	151	0.000751	0.004898	0		0
633	2011	0	0.658227	0	5.63479	0	0	2.26016	13.0665	0.003493	19.9027	0.287414	18.7533	7.10435e-05	6	0.928793	0	107	0.000561	0.002932	0	0.005649	0
633	2012	0	0.158008	0	5.61677	0	1	1.96187	13.3911	0.00387	19.9027	0.283626	18.9	3.19e-05	6	0.946223	0	115	0.000661	0.003209	0	0.003493	0
633	2013	0	-0.191348	0	5.5835	3.17805	1	2.26079	13.3609	0.004038	19.9027	0.231722	18.6876	4.17749e-06	6	0.880153	0	113	0.000646	0.003392	0	0.00387	0
633	2014	0	-0.330009	0	5.55296	3.21888	1	2.94676	13.0288	0.002093	19.9027	0.232329	18.5534	0.000167	11	2.12028	1	87	0.000355	0.001738	0	0.004038	0
633	2015	0	-0.487797	0.136748	5.48894	3.2581	1	4.90407	12.8648	0.001385	19.9027	0.269247	18.5534	0	7	1.05597	0	52	0.000229	0.001156	0	0.002093	0
633	2016	0	0.160451	0.000606588	5.54126	0	1	12.347	14.9335	0.003107	20.6883	0.8076	18.5534	0	6	0.795123	0	35	0.000414	0.002693	0	0.001385	0
633	2017	0	0.277861	0.000606588	5.51343	3.3322	1	12.347	13.9981	0.002097	20.7126	0.837472	18.5534	0	9	1.2366	0	47	0.000374	0.001723	0	0.003107	0
633	2018	0	0.671465	0	5.50533	3.3673	1	9.41767	13.1663	0.007952	20.7684	0.845045	18.5534	0	5	0.578035	0	51	0.000944	0.007008	0	0.002097	0
633	2019	0	-0.102777	7.79006e-06	5.52545	3.4012	1	11.1928	12.8826	0.00462	20.8326	0.84009	18.5534	0	6	0.823045	0	43	0.000724	0.003896	0	0.007952
635	2010	0	0.317215	7.00323e-05	8.10953	2.70805	1	1.49076	11.9435	0.147833	22.0258	0.745928	21.6265	0	13	2.04082	0	6	0.029167	0.118666	0		0
635	2011	0	0.134887	7.00323e-05	8.10772	2.77259	1	1.33907	12.3597	0.074732	22.045	0.731939	21.7531	0.0015532	14	2.09738	0	3	0.012002	0.06273	0	0.147833	0
635	2012	0	-0.028492	4.09123e-05	8.07714	2.83321	1	1.33274	12.153	0.103338	22.0114	0.26082	21.7241	0.00493225	11	1.59791	1	1	0.016575	0.086763	0	0.074732	0
635	2013	0	0.00708072	0	7.96381	2.89037	1	1.29627	12.477	0.081386	21.9907	0.227402	21.7312	0.00349296	9	1.54666	1	1	0.014487	0.066899	0	0.103338	0
635	2014	0	-0.294642	0	7.84893	2.94444	1	1.60254	12.1244	0.075398	21.8537	0.106284	21.3822	0.00455566	6	1.07643	1	2	0.00904	0.066358	0	0.081386	0
635	2015	0	-0.122541	0	7.834	2.99573	1	1.85387	12.5546	0.0667	21.8687	0.111514	21.2514	0.00221427	5	0.95039	1	5	0.009305	0.057395	0	0.075398	0
635	2016	0	-0.0588303	0	7.75448	3.04452	1	2.08646	13.0679	0.068084	21.9263	0.130624	21.1908	0.0020001	9	1.49726	1	7	0.011499	0.056585	0	0.0667	0
635	2017	0	0.231282	0	7.712	3.09104	1	1.75259	13.329	0.074081	21.9599	0.13317	21.3989	0	8	1.27531	1	4	0.012727	0.061354	0	0.068084	0
635	2018	0	0.0111767	0	7.6834	3.13549	1	1.57812	13.2679	0.092061	21.8662	0.156592	21.41	0.00409958	9	1.45631	1	5	0.009519	0.082542	0	0.074081	0
635	2019	0	0.0503521	0	7.68708	3.17805	1	1.48443	13.3573	0.077363	21.8541	0.137681	21.4591	0.00177844	6	1.00739	1	1	0.012773	0.06459	0	0.092061
636	2010	0	0.219106	0	9.06381	2.83321	1	1.62051	11.9671	0.102361	21.916	0.26868	21.4332	0.0172992	13	1.56025	0	757	0.018957	0.083404	0		1
636	2011	1	0.0235754	0	8.96252	2.89037	1	1.58967	11.9487	0.050636	21.9201	0.305384	21.4565	0.0858932	16	1.95623	0	997	0.005357	0.045279	1	0.102361	0
636	2012	0	0.00128455	0	8.83361	2.94444	1	1.57292	12.1355	0.069893	21.9108	0.329583	21.4578	0.0735923	9	1.29889	0	1080	0.007234	0.062659	0	0.050636	0
636	2013	0	0.0701025	0	8.73536	2.99573	1	1.73439	12.5723	0.106961	22.0762	0.402173	21.5256	0.0733499	11	1.44092	0	1083	0.015948	0.091013	0	0.069893	0
636	2014	0	0.00771868	0	8.58111	3.04452	1	2.26126	13.1061	0.084955	22.3492	0.258933	21.5333	0.0741248	15	2.06242	0	1135	0.016906	0.068049	0	0.106961	0
636	2015	0	-0.13717	0	8.85737	3.09104	1	3.39672	12.9835	0.05981	22.6085	0.273827	21.3857	0.0764973	12	1.48038	0	1264	0.006017	0.053793	0	0.084955	1
636	2016	1	0.430391	0	8.87305	3.13549	1	2.39425	12.9221	0.087326	22.6168	0.319639	21.7437	0.113617	19	2.06544	0	1298	0.016627	0.070699	1	0.05981	0
636	2017	0	0.209362	0	8.80941	3.17805	1	1.88629	12.9063	0.145368	22.5684	0.276182	21.9338	0.131019	15	1.66039	0	1473	0.016368	0.129	0	0.087326	1
636	2018	1	0.365109	0	8.81388	3.21888	1	1.53778	13.1394	0.211796	22.6753	0.215138	22.245	0.177078	9	1.02157	0	1730	0.033654	0.178142	1	0.145368	0
636	2019	0	-0.280998	0	8.72843	3.2581	1	2.12607	13.2026	0.135773	22.6694	0.194626	21.9151	0.14432	6	0.633513	0	1797	0.024955	0.110818	0	0.211796
637	2010	0	0.323185	4.25294e-05	6.88653	3.13549	1	0.455643	13.3129	0.096988	20.5412	0.0545822	22.0013	0	13	1.56025	0	735	0.012356	0.084632	0		0
637	2011	0	0.153176	4.25294e-05	6.43935	3.17805	1	0.455643	13.4082	0.153813	20.4067	0.0545822	22.1438	0	16	1.95623	0	995	0.024379	0.129434	0	0.096988	0
637	2012	0	-0.145224	4.25294e-05	6.4677	3.21888	1	0.455643	13.522	0.145236	20.6627	0.127677	21.9869	0.109477	9	1.29889	0	1162	0.024414	0.120822	0	0.153813	0
637	2013	0	-0.0829978	4.25294e-05	6.48464	3.2581	1	0.455643	13.6732	0.124166	20.7623	0.169992	21.9002	0.110894	11	1.44092	0	1259	0.022549	0.101617	0	0.145236	0
637	2014	0	0.237383	1.82428e-05	6.46459	3.29584	1	0.455643	13.9148	0.181578	20.9158	0.261497	22.1132	0.11585	15	2.06242	0	1262	0.027527	0.154051	0	0.124166	0
637	2015	0	-0.236063	1.82428e-05	6.47235	3.3322	1	0.455643	14.0241	0.146855	20.9637	0.256789	21.844	0.047628	12	1.48038	0	1165	0.026008	0.120847	0	0.181578	0
637	2016	0	-0.0347975	1.82428e-05	6.43935	3.3673	1	0.455643	14.0192	0.183328	20.97	0.26409	21.8085	0.05329	19	2.06544	0	1437	0.025098	0.15823	0	0.146855	0
637	2017	0	0.488957	1.82428e-05	6.43615	3.4012	1	0.455643	13.9209	0.182644	20.9131	0.181275	22.2066	0.06128	15	1.66039	0	1576	0.031433	0.151211	0	0.183328	0
637	2018	0	-0.0199169	1.82428e-05	6.43294	3.43399	1	0.455643	13.9628	0.133008	20.9382	0.236019	22.1865	0.0653713	9	1.02157	0	1830	0.01632	0.116688	0	0.182644	0
637	2019	0	-0.00503185	1.84352e-05	6.49979	3.43399	1	0.455643	14.1358	0.224488	21.1309	0.312399	22.1815	0.0601689	6	0.633513	0	1801	0.031181	0.193307	0	0.133008
639	2010	0	2.67308	8.89474e-06	7.24494	3.17805	0	0.747918	12.7664	0.150278	20.6175	0.106485	20.908	0	9	1.31043	1	433	0.02167	0.128608	0		0
639	2011	0	0.530099	0	7.47986	3.21888	0	0.765872	13.0299	0.073362	21.0666	0.347867	21.3333	0.0643051	12	1.66113	1	728	0.014408	0.058954	0	0.150278	0
639	2012	0	0.347674	0	7.55276	3.2581	0	0.576847	12.872	0.09328	21.0815	0.284061	21.6317	0.0838339	10	1.54345	1	738	0.010559	0.082721	0	0.073362	0
639	2013	0	-0.0214194	0	7.4055	3.29584	0	0.591742	12.9506	0.07548	21.0854	0.193606	21.6101	0.0766069	4	0.767754	1	687	0.01302	0.06246	0	0.09328	0
639	2014	0	-0.229473	0	7.29573	3.3322	0	0.99427	13.5604	0.084946	21.3436	0.344343	21.3494	0.0600362	3	0.666519	1	563	0.010814	0.074132	0	0.07548	0
639	2015	0	0.199676	0	7.36265	3.3673	0	0.776581	13.2824	0.082988	21.2786	0.219564	21.5314	0.0679486	9	1.9084	1	338	0.011718	0.07127	0	0.084946	0
639	2016	0	0.504257	0	7.69485	3.4012	0	2.46982	13.7236	0.185234	22.8439	0.695448	21.9397	0.0821426	6	1.19451	1	410	0.027748	0.157486	0	0.082988	0
639	2017	0	0.664584	0.00159545	7.71869	3.43399	0	1.37173	13.5224	0.183138	22.7654	0.64059	22.4493	0.0825671	6	1.16686	1	375	0.027507	0.155631	0	0.185234	0
639	2018	0	0.0403498	0.00380324	7.65302	3.43399	0	1.75871	14.4559	0.263845	23.0534	0.51104	22.4889	0.0900396	9	1.20887	0	410	0.033983	0.229862	0	0.183138	0
639	2019	0	-0.0201942	0.0038037	7.56216	3.43399	0	1.42136	14.4205	0.218819	22.8201	0.496239	22.4685	0.0951388	5	0.658762	0	311	0.041816	0.177003	0	0.263845
650	2010	0	0.390791	0	7.84815	2.70805	1	1.08151	12.9281	0.107699	21.1141	0.382993	21.0357	0.00464383	6	0.903887	1	861	0.014679	0.09302	0		0
650	2011	0	0.615261	0	7.97143	2.77259	1	0.725997	12.8519	0.142478	21.195	0.287424	21.5152	0.00173525	12	1.82399	1	1129	0.020061	0.122417	0	0.107699	0
650	2012	0	-0.0544408	0.000352791	8.32409	2.83321	1	1.00352	12.5162	0.102692	21.4628	0.182733	21.4592	0.0262578	10	1.7313	1	1312	0.016133	0.086559	0	0.142478	0
650	2013	0	-0.138031	0.000352791	8.51639	2.89037	1	1.29418	12.4436	0.093824	21.5686	0.167416	21.3107	0.0232141	9	1.66759	1	1362	0.014862	0.078962	0	0.102692	0
650	2014	0	0.252219	0.000352791	8.69868	2.94444	1	1.15262	12.3786	0.081389	21.6777	0.167517	21.5356	0.0166028	7	1.221	0	1311	0.010418	0.070971	0	0.093824	0
650	2015	0	0.120109	0.000371526	8.76311	2.99573	1	1.25058	12.5238	0.084566	21.8727	0.175971	21.649	0.0124382	10	1.56006	0	1386	0.014596	0.06997	0	0.081389	0
650	2016	0	0.413352	0.000371526	8.84607	3.04452	1	1.08349	12.5726	0.12265	22.0752	0.170875	21.995	0.0276476	7	1.04244	0	1545	0.012792	0.109858	0	0.084566	0
650	2017	0	0.0775686	0.000371526	8.88142	3.09104	1	1.08419	12.7108	0.217389	22.1506	0.166758	22.0697	0.0273492	13	1.98443	0	1336	0.037543	0.179846	0	0.12265	0
650	2018	0	0.1456	0.062392	8.90409	3.13549	1	1.04842	12.8857	0.109771	22.2529	0.151987	22.2056	0.0511741	11	1.55258	0	1502	0.014369	0.095402	0	0.217389	0
650	2019	0	0.0403659	0.062392	8.83725	3.17805	1	1.08802	13.0859	0.1696	22.3296	0.126889	22.2452	0.0474318	10	1.29199	0	1574	0.029036	0.140564	0	0.109771
651	2010	2	0.425161	0.017893	11.0356	3.09104	1	1.08005	13.6865	2.25106	24.9069	0.786421	24.8299	0	13	1.56025	0	812	0.424326	1.82674	1		3
651	2011	3	0.374647	0.017893	11.1937	3.13549	1	1.02051	13.8028	2.46322	25.1684	0.784335	25.1481	0	16	1.95623	0	1081	0.461361	2.00186	1	2.25106	2
651	2012	2	0.19617	0.0137236	11.226	3.17805	1	1.07697	13.8748	2.7887	25.4014	0.7436	25.3272	0	9	1.29889	0	1038	0.462923	2.32577	1	2.46322	2
651	2013	2	0.196955	0.00946247	11.1865	3.21888	1	1.11837	14.1786	4.08408	25.6189	0.734734	25.507	0	11	1.44092	0	1162	0.718798	3.36528	1	2.7887	7
651	2014	7	0.165155	0.0094307	11.1763	3.2581	1	1.12158	14.3356	6.34931	25.7746	0.711123	25.519	0	15	2.06242	0	1230	0.769536	5.57977	1	4.08408	21
651	2015	21	-0.282735	0.00965944	11.1642	3.29584	1	1.61841	14.3544	1.6524	25.809	0.699646	25.3276	0	12	1.48038	0	1256	0.230179	1.42222	1	6.34931	46
651	2016	46	0.101167	0.0100014	11.179	3.3322	1	1.65761	14.5065	4.22921	25.9293	0.698834	25.4239	0	19	2.06544	0	1486	0.438992	3.79022	1	1.6524	109
651	2017	109	0.361792	0.0101649	11.226	3.3673	1	1.43481	14.515	7.30385	26.0938	0.689094	25.519	2.61634	15	1.66039	0	1660	1.33003	5.97382	1	4.22921	141
651	2018	141	0.335063	0.00997679	11.226	3.4012	1	1.25602	14.626	6.91402	26.2207	0.630963	25.519	2.61634	9	1.02157	0	1739	0.900206	6.01382	1	7.30385	99
651	2019	99	0.00242139	0.0101104	11.226	3.43399	1	1.41127	14.6916	6.91669	26.2207	0.604033	25.519	2.61634	6	0.633513	0	1916	0.890178	6.02651	1	6.91402
655	2010	0	0.651074	0	8.11791	3.09104	0	1.58362	12.9404	0.04508	21.615	0.113821	21.1553	0	9	1.31043	1	396	0.005612	0.039468	0		0
655	2011	0	0.158148	0	8.11403	3.13549	0	1.6444	13.2196	0.064122	21.7995	0.11365	21.3021	0	12	1.66113	1	638	0.007393	0.056729	0	0.04508	0
655	2012	0	-0.261487	0	8.07496	3.17805	0	2.53204	12.7925	0.040186	21.928	0.15671	20.999	0.07813	10	1.54345	1	770	0.004324	0.035862	0	0.064122	0
655	2013	0	0.242661	0	8.02748	3.21888	0	2.19569	13.003	0.086825	22.0028	0.155839	21.2163	0.0191512	4	0.767754	1	768	0.01377	0.073055	0	0.040186	0
655	2014	0	-0.0595122	0	7.98582	3.2581	0	2.38163	12.8599	0.031998	22.0227	0.129441	21.1549	0.0310199	3	0.666519	1	598	0.003577	0.028421	0	0.086825	0
655	2015	0	-0.489271	0	8.09101	3.29584	0	4.36164	12.6086	0.029946	21.9558	0.0686192	20.483	0.00811265	9	1.9084	1	403	0.00433	0.025616	0	0.031998	0
655	2016	0	-0.20408	0	8.05548	3.3322	0	4.79728	12.5799	0.021439	21.8228	0.125634	20.2547	0.00658937	6	1.19451	1	319	0.003582	0.017857	0	0.029946	0
655	2017	0	0.667653	0	8.00102	3.3673	0	2.54679	12.7011	0.016503	21.701	0.13236	20.7662	0.0107864	6	1.16686	1	382	0.002033	0.01447	0	0.021439	0
655	2018	0	-0.00244015	0	7.93451	0	0	2.60809	12.856	0.045944	21.7223	0.113582	20.7637	0.0123311	9	1.20887	1	297	0.007622	0.038322	0	0.016503	0
655	2019	0	0.282961	0	7.95543	3.43399	0	2.16231	13.0434	0.055361	21.7841	0.103187	21.0129	0.0149643	5	0.658762	1	371	0.010895	0.044466	0	0.045944
656	2010	0	-0.0836763	0	4.62497	0	1	12.347	16.7729	1.07781	19.9694	0.0545822	18.5534	0	9	1.26139	0	887	0.151648	0.926162	0		0
656	2011	0	2.67308	0.189164	8.69283	3.21888	0	3.7861	15.5906	0.611248	24.3437	0.855081	23.0123	0	10	1.3328	0	1159	0.091565	0.519683	0	1.07781	0
656	2012	0	0.0489435	0.186055	8.94115	3.2581	0	5.02628	15.6526	0.424184	24.6748	0.846984	23.0601	0	12	1.66806	0	1341	0.042503	0.381681	0	0.611248	0
656	2013	0	0.552822	0.186055	9.09504	3.29584	0	3.8828	15.6742	0.824345	24.8568	0.840893	23.5002	0	7	1.04696	0	1384	0.163797	0.660548	0	0.424184	0
656	2014	0	0.0780288	0.158374	9.24889	3.3322	0	4.73725	15.7943	1.28224	25.1308	0.839565	23.5753	0	9	1.33452	0	1382	0.129249	1.15299	0	0.824345	0
656	2015	0	0.119783	0.131305	9.25225	3.3673	0	4.92576	15.9414	1.07983	25.2829	0.83948	23.6885	0	10	1.39606	0	1463	0.118133	0.961697	0	1.28224	0
656	2016	0	0.661743	0.111903	9.39316	3.4012	0	3.3891	15.9279	1.71457	25.4169	0.793754	24.1963	0	3	0.371517	0	1631	0.225466	1.4891	0	1.07983	0
656	2017	0	0.0782425	0.0167006	9.67966	3.43399	0	4.52747	16.0147	2.6037	25.7818	0.857869	24.2717	0	7	1.01068	0	1809	0.405135	2.19856	0	1.71457	0
656	2018	0	0.18632	0.0136721	10.0833	3.43399	0	5.59491	16.0028	1.87001	26.1644	0.836295	24.4425	0.00340481	6	0.962927	0	2076	0.212807	1.6572	0	2.6037	0
656	2019	0	0.643641	0.0130341	10.035	3.43399	0	4.7453	16.3623	3.59357	26.2207	0.837841	24.9394	0.0410525	7	1.03796	0	2151	0.632827	2.96074	0	1.87001
657	2010	0	0.447556	0	7.42833	0	1	0.455643	11.7677	0.053367	19.9027	0.124153	20.8697	0.00317932	5	0.901876	0	703	0.005427	0.04794	0		0
657	2011	0	0.251452	0	7.36201	0	1	0.455643	11.8832	0.066636	19.9027	0.153769	21.094	0.00342404	10	1.49611	0	876	0.008456	0.05818	0	0.053367	0
657	2012	0	0.101344	0	7.26543	0	1	0.455643	11.8706	1.16482	19.9027	0.238527	21.1905	0.00142311	10	1.65098	0	996	0.150028	1.01479	0	0.066636	0
657	2013	0	2.67308	0	9.25206	3.04452	1	0.855957	13.2701	1.20207	22.987	0.592067	23.1425	0.150479	9	1.54825	1	1017	0.194856	1.00721	0	1.16482	0
657	2014	0	-0.254288	0	9.2978	3.09104	1	0.932979	12.865	0.480095	22.7797	0.498505	22.8491	0.146882	9	1.58033	1	1018	0.095155	0.38494	0	1.20207	0
657	2015	0	-0.301009	0	9.24946	3.13549	1	1.16605	12.6821	0.204408	22.6446	0.49342	22.491	0.193034	9	1.41465	1	907	0.024897	0.179511	0	0.480095	0
657	2016	0	-0.112909	0	9.22316	3.17805	1	1.32412	12.7648	0.204413	22.6519	0.478328	22.3712	0.20998	14	1.80412	1	718	0.040678	0.163735	0	0.204408	0
657	2017	0	0.258806	0	8.97778	3.21888	1	1.13388	13.1966	0.197392	22.727	0.494335	22.6013	0.219645	8	1.09754	1	700	0.039242	0.15815	0	0.204413	0
657	2018	0	0.250077	0	8.97322	3.2581	1	0.909527	13.185	0.414154	22.7297	0.492383	22.8245	0.175382	9	1.21753	1	821	0.067838	0.346316	0	0.197392	0
657	2019	0	-0.0112368	0	8.92758	3.29584	1	0.904883	13.1735	0.462927	22.7133	0.471075	22.8132	0.307486	6	0.961693	1	747	0.089299	0.373628	0	0.414154
659	2010	0	0.204254	0	6.76504	3.13549	1	1.77871	14.7365	0.133914	22.5074	0.502319	21.9315	0	13	1.56025	0	732	0.020034	0.11388	0		0
659	2011	0	0.0786884	0	6.45363	3.17805	1	1.65153	15.0217	0.078986	22.509	0.505273	22.0073	0	16	1.95623	0	924	0.013862	0.065124	0	0.133914	0
659	2012	0	-0.137776	0	6.42487	3.21888	1	1.90876	15.0999	0.068881	22.5055	0.551759	21.859	0.00552111	9	1.29889	0	1048	0.01151	0.057371	0	0.078986	0
659	2013	0	-0.102122	0	8.45681	3.2581	1	1.62896	12.8351	0.109712	22.2393	0.753524	21.7513	0	11	1.44092	0	1168	0.0209	0.088812	0	0.068881	0
659	2014	0	-0.151957	0	8.2948	0	1	1.56924	12.5993	0.040841	22.0371	0.696732	21.5865	0	15	2.06242	0	1142	0.006049	0.034792	0	0.109712	0
659	2015	0	-0.209139	3.88892e-07	8.0956	0	1	1.69348	12.4516	0.043109	21.8787	0.668914	21.3519	0	12	1.48038	0	1266	0.007591	0.035518	0	0.040841	0
659	2016	0	-0.136222	0	7.81803	3.3673	1	1.61612	12.5877	0.042229	21.6855	0.820605	21.2054	0	19	2.06544	0	1343	0.006393	0.035836	0	0.043109	0
659	2017	0	-0.00291391	0	7.71691	0	1	1.63918	12.7423	0.035191	21.6967	0.778131	21.2025	0	15	1.66039	0	1577	0.004258	0.030933	0	0.042229	0
659	2018	0	0.00238534	0	7.65112	3.43399	1	1.53402	12.6409	0.043291	21.6328	0.755776	21.2049	0.00336395	9	1.02157	0	1634	0.007914	0.035377	0	0.035191	0
659	2019	0	-0.0374808	0	7.58883	3.43399	1	1.52522	12.6775	0.038809	21.5888	0.723472	21.1667	0.00527347	6	0.633513	0	1996	0.004226	0.034583	0	0.043291
661	2010	0	0.139095	2.15113e-05	7.91206	2.89037	1	1.51087	12.9416	0.033951	21.2895	0.543646	20.8768	0.0481918	6	1.24714	0	326	0.003796	0.030155	0		0
661	2011	0	0.110318	2.15113e-05	8.03754	2.94444	1	1.5901	12.9093	0.038143	21.4453	0.540351	20.9815	0.0810682	8	1.45322	0	345	0.006847	0.031296	0	0.033951	0
661	2012	0	0.360422	2.86842e-05	8.12711	2.99573	1	1.3141	12.8906	0.064841	21.5624	0.436626	21.2893	0.0871069	7	1.14698	0	480	0.008319	0.056522	0	0.038143	0
661	2013	0	0.163245	2.86842e-05	8.15306	3.04452	1	1.36899	13.0823	0.058574	21.7545	0.39257	21.4405	0.0977175	4	0.834899	0	436	0.007292	0.051282	0	0.064841	0
661	2014	0	0.104268	2.86842e-05	8.23138	3.09104	1	1.39169	13.1215	0.118052	21.8702	0.350592	21.5396	0.14658	6	1.01317	0	473	0.019833	0.098219	0	0.058574	0
661	2015	0	0.0617888	0.000694962	8.25868	3.13549	1	1.58841	13.2807	0.076158	22.0623	0.361767	21.5996	0.192446	2	0.338352	0	588	0.01252	0.063638	0	0.118052	0
661	2016	0	0.206216	0.000832668	8.37701	3.17805	1	2.14104	13.8313	0.133316	22.5484	0.282593	21.7871	0.2647	5	0.808016	0	647	0.016158	0.117158	0	0.076158	0
661	2017	0	0.415823	0.00102269	8.43663	3.21888	1	1.79204	13.9462	0.159442	22.7182	0.29261	22.1348	0.348757	2	0.405515	0	625	0.026898	0.132544	0	0.133316	0
661	2018	0	0.310252	0.00127488	8.53149	3.2581	1	1.75127	14.0691	0.200446	22.9654	0.327952	22.405	0.396046	14	1.93157	0	653	0.030929	0.169517	0	0.159442	0
661	2019	0	0.371853	0.00064403	8.61885	3.29584	1	1.72523	14.2724	0.31488	23.2665	0.307654	22.7212	0.406487	2	0.295116	0	664	0.06263	0.25225	0	0.200446
663	2010	0	-0.162796	1.0939e-05	7.21082	2.83321	0	5.12436	13.1553	0.018895	21.143	0.718408	19.509	0	8	1.11266	0	544	0.002789	0.016106	0		0
663	2011	0	0.289005	1.0939e-05	7.1025	2.89037	0	3.94934	13.3001	0.021131	21.1364	0.75086	19.7629	0	11	1.55126	0	370	0.003072	0.018059	0	0.018895	0
663	2012	0	0.193744	1.0939e-05	6.86797	2.94444	0	3.19527	13.5687	0.01779	21.1016	0.739844	19.94	0.0105841	2	1.15141	0	515	0.003177	0.014613	0	0.021131	0
663	2013	0	0.00445089	1.0939e-05	6.70073	2.99573	0	2.95191	13.7075	0.023412	21.0269	0.733792	19.9444	0.00289864	10	2.09424	0	943	0.004631	0.018781	0	0.01779	0
663	2014	0	0.00234085	1.0939e-05	6.56808	3.04452	0	2.98006	13.8956	0.022755	21.0387	0.741733	19.9468	0.0050161	7	1.49222	0	836	0.003309	0.019446	0	0.023412	0
663	2015	0	0.938368	6.50402e-06	8.32676	3.09104	0	4.4677	13.137	0.07314	22.1055	0.486907	20.6086	0.01054	7	1.51811	0	887	0.012712	0.060428	0	0.022755	0
663	2016	0	0.742796	0.157799	7.95997	3.13549	0	2.78249	13.5415	0.073068	22.1874	0.500101	21.1641	0.033726	12	1.91418	0	1171	0.013028	0.06004	0	0.07314	0
663	2017	0	-0.202029	0.157799	7.96589	3.17805	0	3.35738	13.4335	0.035161	22.1496	0.46751	20.9384	0.0141561	6	1.26796	0	1059	0.006301	0.02886	0	0.073068	0
663	2018	0	-0.391281	0.157799	7.73105	3.21888	0	3.69433	13.386	0.02263	21.7488	0.699734	20.442	0.022954	15	2.1645	0	749	0.0027	0.01993	0	0.035161	0
663	2019	0	-0.0697889	0.144526	7.63868	3.2581	0	3.67048	13.3741	0.015756	21.67	0.765554	20.3697	0.013083	12	2.10047	0	762	0.001914	0.013842	0	0.02263
667	2010	0	1.20084	0	6.67834	3.09104	0	4.92198	16.2025	0.239362	22.9874	0.474821	21.3937	0	12	1.82426	0	80	0.02913	0.210232	0		0
667	2011	0	-0.0725466	0	7.1624	3.13549	0	6.00547	15.8528	0.077842	23.1111	0.502322	21.3184	0	17	2.5742	0	93	0.012898	0.064944	0	0.239362	0
667	2012	0	-0.0225587	0.00240321	7.446	3.17805	0	7.35922	15.7582	0.129047	23.2915	0.570583	21.2956	0	11	1.61788	0	122	0.017202	0.111845	0	0.077842	0
667	2013	0	0.955153	0	7.43011	3.21888	0	4.35191	15.9295	0.229709	23.4367	0.630405	21.9661	0	15	2.35073	0	130	0.034479	0.19523	0	0.129047	0
667	2014	0	-0.392437	0	7.26822	3.2581	0	7.56059	16.1598	0.117425	23.4907	0.645221	21.4678	0	12	1.99236	0	136	0.022827	0.094598	0	0.229709	0
667	2015	0	1.22233	2.69574e-06	7.0076	3.29584	0	3.73058	16.5015	0.3324	23.5829	0.652122	22.2663	0	8	1.3541	0	137	0.03929	0.29311	0	0.117425	0
667	2016	0	0.112373	0.0102485	5.93225	3.3322	0	3.49625	17.1757	0.49518	23.6245	0.624281	22.3728	0	13	1.67894	0	139	0.096956	0.398224	0	0.3324	0
667	2017	0	-0.147199	0.0102485	6.61607	3.3673	0	3.88532	16.8628	0.363555	23.5708	0.564867	22.2136	0	10	1.71116	0	131	0.054751	0.308804	0	0.49518	0
667	2018	0	-0.432139	0.0102485	8.2247	3.4012	0	9.16445	15.3832	0.260907	23.863	0.662576	21.6477	0.00652735	8	1.13863	0	125	0.047355	0.213552	0	0.363555	0
667	2019	0	0.451926	0.0106332	8.18619	3.43399	0	7.52053	15.5633	0.337178	24.0382	0.736813	22.0206	0.0259174	7	1.10917	0	131	0.045047	0.292131	0	0.260907
668	2010	0	-0.501876	5.72044e-05	4.62497	3.13549	0	5.66673	11.7282	0.004174	20.6737	0.217192	18.939	0	9	1.31043	1	400	0.000555	0.003619	0		0
668	2011	0	-0.428162	7.05521e-05	4.62497	3.17805	0	9.80288	11.7282	0.004115	20.6628	0.213661	18.5534	0	12	1.66113	1	674	0.00073	0.003385	0	0.004174	0
668	2012	0	-0.269982	4.19499e-05	4.62497	3.21888	0	12.347	16.4736	0.002915	20.8325	0.333519	18.5534	0	10	1.54345	1	826	0.000508	0.002407	0	0.004115	0
668	2013	0	0.688285	4.19499e-05	4.62497	3.2581	0	12.347	16.9845	0	21.1428	0.508794	18.5892	0	4	0.767754	1	747	0	0	0	0.002915	0
668	2014	0	-0.501876	4.19499e-05	4.62497	3.29584	0	12.347	16.7975	0.000393	21.2463	0.585729	18.5534	0	3	0.666519	1	585	5.4e-05	0.000339	0	0	0
668	2015	0	2.67308	0	4.62497	3.3322	0	12.347	16.4849	0.017582	21.0888	0.494807	18.5534	0	9	1.9084	1	425	0.003298	0.014284	0	0.000393	0
668	2016	0	-0.501876	0	4.72739	3.3673	0	12.347	16.6698	0.00095	21.4295	0.663022	18.5534	0	6	1.19451	1	312	0.000103	0.000847	0	0.017582	0
668	2017	0	2.67308	0	4.94876	3.4012	0	8.37352	16.557	0.033758	21.539	0.691801	19.4139	0	6	1.16686	1	434	0.004935	0.028823	0	0.00095	0
668	2018	0	-0.0797078	0	5.07517	3.43399	0	11.3467	16.5197	0.013979	21.7597	0.659968	19.3308	0	9	1.20887	1	338	0.001691	0.012288	0	0.033758	0
668	2019	0	0.685797	0	5.11199	3.43399	0	6.47832	16.4611	0.00639	21.7215	0.594564	19.8531	0	5	0.658762	1	280	0.000883	0.005507	0	0.013979
671	2010	0	0.43416	3.89828e-05	6.62274	2.99573	0	1.84396	15.8168	0.145331	22.4989	0.534319	21.8869	0	8	1.11266	0	568	0.016829	0.128502	0		0
671	2011	0	0.00840691	0.000924778	6.56667	3.04452	0	4.08497	16.4521	0.253932	23.3026	0.670823	21.8953	0	11	1.55126	0	396	0.046647	0.207285	0	0.145331	0
671	2012	0	0.688769	0.00440473	6.49828	3.09104	0	3.0162	16.9898	0.37138	23.5233	0.764088	22.4193	0	2	1.15141	0	511	0.062503	0.308877	0	0.253932	0
671	2013	0	0.365318	0.0180222	7.10743	3.13549	0	4.39412	17.1001	0.341873	24.211	0.868614	22.7307	0	10	2.09424	0	983	0.034598	0.307275	0	0.37138	0
671	2014	0	0.86644	0.0142401	7.23418	3.17805	0	3.32726	17.1757	1.20131	24.5569	0.846881	23.3547	0	7	1.49222	0	818	0.126258	1.07505	0	0.341873	0
671	2015	0	0.61075	0.0133086	7.20638	3.21888	0	3.13554	17.1757	2.80995	24.9742	0.804169	23.8314	0	7	1.51811	0	871	0.504105	2.30585	0	1.20131	0
671	2016	0	-0.124305	0.0204641	7.53155	3.2581	0	6.14504	17.1757	2.31425	25.5143	0.842861	23.6987	0	12	1.91418	0	1174	0.410779	1.90347	0	2.80995	0
671	2017	0	0.692167	0.0207194	8.54403	3.29584	0	6.43034	17.1757	1.94322	26.0857	0.856649	24.2247	0	6	1.26796	0	1070	0.303336	1.63988	0	2.31425	0
671	2018	0	0.702797	0.0203245	9.12707	3.3322	0	4.66436	17.0574	3.11039	26.2207	0.844228	24.757	0	15	2.1645	0	762	0.402484	2.70791	0	1.94322	0
671	2019	0	0.0810921	0.0201656	9.1774	3.3673	0	5.03776	17.1535	2.93567	26.2207	0.834503	24.8349	0	12	2.10047	0	759	0.315291	2.62038	0	3.11039
672	2010	0	0.513529	0	6.2634	0	0	4.61138	11.7282	0.00097	19.9027	0.765301	18.5534	0	21	2.48025	0	64	0.000129	0.000841	0		0
672	2011	0	-0.0130943	0	6.23245	0	0	4.75284	11.7282	0.000775	19.9027	0.73688	18.5534	0	13	1.87239	0	59	0.000136	0.000639	0	0.00097	0
672	2012	0	2.6498	0	6.23245	0	0	1.30415	11.7282	0.001581	19.9027	0.727805	18.5534	0	20	3.06466	0	82	0.000312	0.001269	0	0.000775	0
672	2013	0	2.67308	0	7.38337	3.09104	0	1.30162	13.3786	0.131562	21.9205	0.555556	21.6569	0.0052193	18	2.78983	0	77	0.019484	0.112078	0	0.001581	0
672	2014	0	0.075839	0	7.46279	3.13549	0	1.40697	13.464	0.118052	22.0714	0.538752	21.73	0.005613	18	2.8103	0	118	0.014556	0.103496	0	0.131562	0
672	2015	0	-0.259843	0.000157322	7.56164	3.17805	0	2.30953	13.3967	0.077508	22.2662	0.601407	21.4291	0.00342614	11	1.40396	0	89	0.01113	0.066378	0	0.118052	0
672	2016	0	0.439645	0.000120449	7.56112	3.21888	0	1.99346	13.9397	0.086994	22.4834	0.724193	21.7935	0.00278432	11	1.43322	0	99	0.008812	0.078182	0	0.077508	0
672	2017	0	0.573193	0	7.53209	3.2581	0	1.30522	14.0836	0.288123	22.513	0.607327	22.2466	0.00369475	4	0.536985	0	113	0.033566	0.254557	0	0.086994	0
672	2018	0	0.156302	1.69612e-05	7.5974	3.29584	0	1.32007	14.3801	0.287599	22.6695	0.490646	22.3918	0.0356278	5	0.64433	0	115	0.041558	0.246041	0	0.288123	0
672	2019	0	0.397296	0	7.78072	3.3322	0	1.33559	14.5625	0.309404	23.0157	0.41616	22.7264	0.057438	4	0.562035	0	120	0.055662	0.253742	0	0.287599
677	2010	0	0.343125	7.11824e-05	4.62497	3.13549	1	1.60519	11.7282	0.199056	22.7484	0.887533	22.2752	0.0203519	9	1.31043	0	437	0.02317	0.175886	0
677	2012	0	-0.501876	8.78495e-05	4.62497	0	1	3.43572	11.7282	0.026534	22.0158	0.797791	20.7816	0.02692	10	1.54345	0	812	0.004689	0.021845	0		0
677	2013	0	1.22558	0	4.62497	3.2581	1	1.41064	11.7282	0.077475	21.9257	0.843264	21.5816	0.00852531	4	0.767754	0	762	0.009886	0.067589	0	0.026534	1
677	2014	1	-0.235592	0.000101854	8.63017	3.29584	1	1.67062	11.831	0.058828	21.8261	0.811452	21.313	0.03394	3	0.666519	0	494	0.008548	0.05028	1	0.077475	0
677	2015	0	0.148106	7.03143e-06	4.62497	0	1	0.455643	11.7282	0.051598	20.534	0.242511	21.4511	0.0103782	9	1.9084	0	397	0.006878	0.04472	0	0.058828	0
677	2016	0	-0.501876	2.77785e-06	6.73102	3.3673	1	1.73707	12.8791	0.018833	20.5541	0.238342	20.0019	0.019866	6	1.19451	0	393	0.002748	0.016085	0	0.051598	0
677	2017	0	0.140321	8.68078e-08	6.76157	3.4012	1	1.52397	12.7031	0.022372	20.5546	0.229517	20.1332	0.02086	6	1.16686	0	372	0.003785	0.018587	0	0.018833	0
677	2018	0	0.275136	8.68078e-08	6.83733	3.43399	1	1.2347	12.7342	0.021217	20.5871	0.246866	20.3763	0.02516	9	1.20887	0	370	0.003817	0.0174	0	0.022372	0
677	2019	0	0.118636	8.68078e-08	6.85751	3.43399	1	1.09246	12.8097	0.032287	20.5768	0.218258	20.4884	0.00508929	5	0.658762	0	376	0.005153	0.027134	0	0.021217
678	2010	0	0.599264	1.21795e-05	7.7643	2.89037	1	1.16706	12.364	0.033327	20.639	0.455946	20.4845	0.00676434	12	1.53826	0	127	0.004999	0.028328	0		0
678	2011	0	0.108612	1.21795e-05	7.80466	2.94444	1	1.19814	12.4896	0.02112	20.7684	0.497509	20.5876	0.00924094	9	1.20579	0	269	0.002621	0.018499	0	0.033327	0
678	2012	0	-0.128035	1.21795e-05	7.78738	2.99573	1	1.7325	12.4366	0.016611	21.0002	0.597451	20.4506	0.03841	9	1.26334	0	286	0.003211	0.0134	0	0.02112	0
678	2013	0	0.207107	8.5462e-06	7.76557	3.04452	1	2.34359	12.9671	0.049565	21.4905	0.49023	20.6388	0.0398002	7	0.976971	0	347	0.005155	0.04441	0	0.016611	0
678	2014	0	0.378343	1.0928e-05	8.39367	3.09104	1	1.7699	12.2535	0.053066	21.5306	0.509652	20.9597	0.048589	8	1.25313	0	425	0.009154	0.043912	0	0.049565	0
678	2015	0	-0.0112301	1.0928e-05	8.3832	3.13549	1	1.87636	12.2935	0.059092	21.5778	0.554425	20.9484	0.04658	6	0.898742	0	539	0.010465	0.048627	0	0.053066	0
678	2016	0	0.113831	0	8.38	3.17805	1	1.84811	12.4422	0.033047	21.6704	0.499855	21.0562	0.0475973	14	1.75879	0	610	0.005482	0.027565	0	0.059092	0
678	2017	0	0.091187	0	8.39004	3.21888	1	1.84036	12.4646	0.050467	21.7535	0.527887	21.1435	0.0499122	9	1.38632	0	641	0.009084	0.041383	0	0.033047	0
678	2018	0	-0.0207156	0	8.4038	3.2581	1	1.84853	12.4043	0.051627	21.737	0.543568	21.1226	0.0549323	8	1.47357	0	722	0.008245	0.043382	0	0.050467	0
678	2019	0	-0.16734	0	8.19781	3.29584	1	2.17123	12.546	0.034331	21.7147	0.529874	20.9394	0.0374756	7	1.2725	0	671	0.005908	0.028423	0	0.051627
680	2010	0	0.926197	0.000152503	8.12118	2.89037	1	0.798419	14.6243	0.514301	23.0933	0.591711	23.3185	0.0347889	9	1.31043	0	380	0.081362	0.432939	0		0
680	2011	0	0.0972438	0.000142795	8.27995	2.94444	1	0.939269	14.7475	0.370286	23.3486	0.648312	23.4113	0.0540506	12	1.66113	0	697	0.065578	0.304708	0	0.514301	0
680	2012	0	-0.286851	0.000152501	9.06843	2.99573	1	1.26905	13.8415	0.475565	23.3115	0.630917	23.0732	0.373257	10	1.54345	0	760	0.054833	0.420732	0	0.370286	0
680	2013	0	-0.0333223	0.000139959	8.99665	3.04452	1	1.2412	13.8112	0.348292	23.2554	0.62131	23.0393	0.361833	4	0.767754	0	775	0.05207	0.296222	0	0.475565	1
680	2014	1	-0.282764	0.000132636	8.957	3.09104	1	1.54217	13.6728	0.150077	23.1401	0.597773	22.7069	0.260246	3	0.666519	0	562	0.027539	0.122538	1	0.348292	0
680	2015	0	-0.48129	0.000118011	8.87305	3.13549	1	2.49257	13.4609	0.078757	22.9639	0.628449	22.0505	0.171211	9	1.9084	0	443	0.01053	0.068227	0	0.150077	0
680	2016	0	0.168063	5.35628e-05	8.67317	3.17805	1	2.10288	13.7069	0.142504	22.9492	0.620766	22.2059	0.138194	6	1.19451	0	404	0.018383	0.124121	0	0.078757	0
680	2017	0	0.441902	9.16216e-05	8.60722	3.21888	1	1.50548	13.894	0.247608	22.981	0.621864	22.5718	0.158641	6	1.16686	0	320	0.02689	0.220718	0	0.142504	0
680	2018	0	0.259956	7.56439e-05	8.5923	3.2581	1	1.17123	13.8905	0.250938	22.961	0.608086	22.8029	0.22864	9	1.20887	0	274	0.034454	0.216484	0	0.247608	2
680	2019	2	-0.199783	4.73868e-05	8.59026	3.29584	1	1.39476	13.8169	0.202688	22.9128	0.584022	22.5801	0.230112	5	0.658762	0	365	0.033018	0.16967	1	0.250938
683	2010	0	0.341219	0	7.08506	2.63906	1	2.43053	13.9848	0.118528	22.4587	0.470051	21.5706	0	13	2.32933	0	18	0.019119	0.099409	0		0
683	2011	0	0.34362	0	7.04752	2.70805	1	1.91807	14.1788	0.148502	22.5173	0.456107	21.8659	0	9	1.41354	0	21	0.026552	0.12195	0	0.118528	0
683	2012	0	0.168142	0	7.6009	2.77259	1	2.72125	14.2935	0.177082	23.0225	0.578615	22.0214	0	13	2.24293	0	27	0.03462	0.142462	0	0.148502	0
683	2013	0	-0.0718011	3.64672e-06	7.59689	2.83321	1	3.45818	13.7986	0.184463	23.1876	0.643807	21.9468	0	20	3.06466	0	30	0.027596	0.156867	0	0.177082	0
683	2014	0	1.11797	1.72958e-06	8.50431	2.89037	1	2.71261	13.6351	0.224529	23.6952	0.562241	22.6973	0.0138407	13	2.05696	1	25	0.037182	0.187347	0	0.184463	0
683	2015	0	0.0164403	1.72958e-06	8.468	2.94444	1	2.64847	13.592	0.278072	23.6876	0.57365	22.7136	0.0147632	3	0.476417	1	13	0.054891	0.223181	0	0.224529	0
683	2016	0	0.248405	3.18168e-06	8.43098	2.99573	1	2.43362	14.0811	0.354832	23.8249	0.56106	22.9355	0.0638412	5	0.705219	0	14	0.039493	0.315339	0	0.278072	0
683	2017	0	0.127847	0.00578382	8.42617	3.04452	1	2.13883	14.1093	0.341953	23.8161	0.522167	23.0558	0.12007	3	0.59964	0	12	0.051396	0.290557	0	0.354832	0
683	2018	0	-0.133965	0.00600505	8.47512	3.09104	1	2.64621	14.1076	0.268965	23.8851	0.502393	22.912	0.129968	7	1.50895	0	26	0.032652	0.236313	0	0.341953	0
683	2019	0	-0.137878	0.00608501	8.49964	3.13549	1	3.05714	14.0293	0.354524	23.8811	0.483047	22.7636	0.128114	8	1.69851	0	28	0.041444	0.31308	0	0.268965
685	2010	0	0.143581	0	5.56452	2.94444	0	7.22585	14.4099	0.048809	22.543	0.2082	20.5654	0	13	1.56025	1	779	0.006457	0.042352	0		0
685	2011	0	-0.0693045	0	7.61085	2.99573	0	10.0538	13.1451	0.030041	22.8015	0.284319	20.4935	0	16	1.95623	1	952	0.003016	0.027025	0	0.048809	0
685	2012	0	0.0288782	0	7.56528	3.04452	0	9.34622	12.4518	0.033485	22.757	0.203434	20.522	0	9	1.29889	1	1245	0.003697	0.029788	0	0.030041	0
685	2013	0	0.0608546	0	7.52941	3.09104	0	9.45876	12.9518	0.024523	22.828	0.197314	20.5811	0.00389692	11	1.44092	1	1203	0.004321	0.020202	0	0.033485	0
685	2014	0	0.331318	0	7.68432	3.13549	0	8.62033	13.5401	0.057333	23.0214	0.232986	20.8673	0.000829496	15	2.06242	1	1264	0.008961	0.048372	0	0.024523	0
685	2015	0	0.0652862	0	7.71602	3.17805	0	11.1722	13.6938	0.053323	23.3439	0.196852	20.9305	0.00120541	12	1.48038	1	1277	0.007663	0.04566	0	0.057333	0
685	2016	0	0.188844	0	7.77654	3.21888	0	10.2961	13.628	0.075602	23.4352	0.236022	21.1035	4.43658e-05	19	2.06544	1	1479	0.010947	0.064655	0	0.053323	0
685	2017	0	0.103512	0	7.80547	3.2581	0	9.81601	13.5719	0.070348	23.486	0.227687	21.202	0	15	1.66039	1	1574	0.008378	0.06197	0	0.075602	0
685	2018	0	0.261983	0	8.27894	3.29584	0	8.41679	13.2485	0.104073	23.5649	0.265539	21.4347	0	9	1.02157	1	1746	0.013217	0.090856	0	0.070348	0
685	2019	0	0.0897167	0	8.30301	3.3322	0	8.62012	13.2472	0.107661	23.6747	0.29566	21.5206	0.0335313	6	0.633513	1	1708	0.018658	0.089003	0	0.104073
688	2012	0	0.273925	0	4.62497	0	0	0.557615	13.2756	0.111318	19.9027	0.887533	18.5534	0	12	1.66806	0	1336	0.019748	0.09157	0		0
688	2013	0	2.67308	7.08934e-05	6.58755	3.21888	0	1.70759	13.5198	0.03995	20.8574	0.150741	20.3223	0	7	1.04696	1	1373	0.006855	0.033095	0	0.111318	0
688	2014	0	0.473701	7.08934e-05	6.72503	3.2581	0	1.6644	13.32	0.041479	21.2196	0.265747	20.7101	0	9	1.33452	1	1376	0.006794	0.034685	0	0.03995	0
688	2015	0	0.105105	7.08934e-05	6.82437	3.29584	0	1.76214	13.4018	0.07006	21.3766	0.222466	20.81	0	10	1.39606	1	1472	0.008589	0.061471	0	0.041479	0
688	2016	0	0.0216941	7.08934e-05	6.82763	3.3322	0	1.75639	13.3665	0.042345	21.3948	0.0946737	20.8315	0	3	0.371517	1	1640	0.007351	0.034994	0	0.07006	0
688	2017	0	0.113199	0	6.85856	3.3673	0	1.91613	13.8381	0.031719	21.589	0.077885	20.9387	0	7	1.01068	1	1808	0.003388	0.028331	0	0.042345	0
688	2018	0	-0.0117816	0	6.94601	3.4012	0	2.14049	13.8291	0.063149	21.6879	0.10764	20.9269	0	6	0.962927	1	2086	0.008355	0.054794	0	0.031719	0
688	2019	0	-0.167483	0	6.94216	3.43399	0	2.61177	13.3488	0.039134	21.7036	0.200244	20.7436	0	7	1.03796	1	2141	0.00598	0.033154	0	0.063149
690	2010	0	0.0468582	0.0216533	6.66057	2.63906	0	2.39441	14.7701	0.167771	22.7209	0.567412	21.8477	0	13	1.56025	0	782	0.028186	0.139585	0		0
690	2011	0	0.141827	0.0166711	6.6995	2.70805	0	2.30977	14.931	0.14923	22.8175	0.5927	21.9804	0	16	1.95623	0	1070	0.021609	0.127621	0	0.167771	0
690	2012	0	0.123921	0.0136247	6.78559	2.77259	0	2.41295	14.7453	0.223015	22.978	0.59808	22.0972	0.01674	9	1.29889	0	1077	0.022971	0.200044	0	0.14923	0
690	2013	0	0.431515	0.0107773	6.95368	2.83321	0	1.73703	14.8958	0.123333	23.0081	0.533225	22.4559	0.00201665	11	1.44092	0	1118	0.013443	0.10989	0	0.223015	0
690	2014	0	-0.169473	0.0107773	6.96979	2.89037	0	2.03435	14.7867	0.11045	22.9804	0.475295	22.2702	0.000788058	15	2.06242	0	1224	0.017793	0.092657	0	0.123333	0
690	2015	0	-0.239082	0.0064671	7.05272	2.94444	0	2.71439	14.1682	0.078362	22.9955	0.478615	21.997	0.00969029	12	1.48038	0	1364	0.013517	0.064845	0	0.11045	0
690	2016	0	-0.00958648	0.00513178	7.33433	2.99573	0	4.44801	15.1199	0.183206	23.4798	0.476761	21.9874	0.0524884	19	2.06544	0	1513	0.019475	0.163731	0	0.078362	0
690	2017	0	-0.289554	0.056232	7.27725	3.04452	0	6.91451	14.7775	0.091032	23.5791	0.512	21.6455	0.0125831	15	1.66039	0	1540	0.010633	0.080399	0	0.183206	0
690	2018	0	0.524647	0.0562316	7.23706	3.09104	0	5.63159	15.3018	0.117851	23.7956	0.589695	22.0673	0	9	1.02157	0	1590	0.014083	0.103768	0	0.091032	0
690	2019	0	0.4675	0.0562317	7.22257	3.13549	0	3.37423	15.056	0.242731	23.667	0.499557	22.4508	0	6	0.633513	0	1626	0.029613	0.213118	0	0.117851
691	2013	0	-0.130833	0	4.62497	3.09104	0	8.65741	15.4314	0.000178	19.9027	0.658523	18.5534	0	18	2.78983	0	81	1.9e-05	0.000159	0
691	2015	0	2.67308	0	4.67283	3.17805	0	2.73983	14.7247	0.005982	19.9027	0.671943	18.5534	0	11	1.40396	0	97	0.001126	0.004856	0		0
691	2016	0	-0.501876	0	4.62497	0	0	7.38661	16.109	0.004541	19.9027	0.716183	18.5534	0	11	1.43322	0	107	0.000631	0.00391	0	0.005982	0
691	2017	0	-0.00205916	0	4.62497	3.2581	0	5.48212	15.6103	2.3e-05	19.9027	0.652226	18.5534	0	4	0.536985	0	110	4e-06	1.9e-05	0	0.004541	0
691	2018	0	-0.182594	0	4.62497	3.29584	0	5.26158	15.543	0.002227	19.9027	0.502493	18.5534	0	5	0.64433	0	103	0.000298	0.001929	0	2.3e-05	0
691	2019	0	-0.501876	0	4.62497	3.3322	0	12.347	15.7184	0.000244	19.9027	0.633814	18.5534	0	4	0.562035	0	103	2.9e-05	0.000215	0	0.002227
692	2010	0	-0.0331841	0.000174809	8.14032	2.89037	0	2.15461	12.6856	0.07275	21.7466	0.580252	20.979	0	9	2.25677	0	295	0.013873	0.058877	0		0
692	2011	0	0.0422813	0.000174809	8.1041	2.94444	0	2.61559	13.0954	0.087371	21.9819	0.648965	21.0204	0	6	1.43301	0	609	0.012651	0.07472	0	0.07275	0
692	2012	0	0.120052	0.000177436	7.67276	2.99573	0	2.19554	13.1303	0.083851	21.9202	0.622123	21.1337	0	3	0.637891	0	446	0.011177	0.072674	0	0.087371	0
692	2013	0	0.0336105	0.000107343	7.72268	3.04452	0	2.36103	13.1058	0.079691	22.0259	0.654453	21.1668	0	2	0.295116	0	488	0.015532	0.064159	0	0.083851	0
692	2014	0	0.00962952	0.000112973	7.76896	3.09104	0	2.41121	13.0716	0.069366	22.0565	0.658962	21.1764	0	2	0.431034	0	387	0.009316	0.06005	0	0.079691	0
692	2015	0	-0.00267572	0.000117853	7.78572	3.13549	0	2.72709	13.3256	0.073405	22.1769	0.672847	21.1737	0	4	0.644641	0	467	0.008038	0.065367	0	0.069366	0
692	2016	0	0.166339	0.000117853	8.01202	3.17805	0	2.67224	13.3175	0.095609	22.3105	0.705711	21.3276	0	6	0.971345	1	509	0.014236	0.081373	0	0.073405	0
692	2017	0	-0.0348498	0.000117853	7.92226	3.21888	0	3.19502	13.5307	0.118407	22.4537	0.758328	21.2921	0	2	0.295116	1	459	0.013475	0.104932	0	0.095609	0
692	2018	0	0.0805265	0.000117853	7.86557	3.2581	0	3.19328	13.7126	0.116822	22.5306	0.759505	21.3695	0	4	0.587199	1	246	0.014159	0.102663	0	0.118407	0
692	2019	0	-0.0302699	0.000117853	7.84424	3.29584	0	3.27134	13.6821	0.086473	22.524	0.781216	21.3388	0	5	0.835282	1	435	0.011138	0.075335	0	0.116822
695	2010	0	0.174437	2.9845e-05	5.45532	2.94444	0	1.5221	14.2503	0.038987	20.748	0.676708	20.3279	0	21	3.06466	0	591	0.00425	0.034737	0		0
695	2011	0	0.0898672	2.9845e-05	5.48894	2.99573	0	1.72648	14.6489	0.039598	20.9601	0.732609	20.414	0	21	3.06466	0	874	0.005045	0.034553	0	0.038987	0
695	2012	0	0.0666427	2.9845e-05	5.47646	3.04452	0	1.51997	14.3923	0.044675	20.8972	0.709961	20.4785	0	13	2.42945	0	1019	0.006791	0.037884	0	0.039598	0
695	2013	0	-0.0693535	0	5.85793	3.09104	0	1.58515	13.8048	0.043428	20.8673	0.727013	20.4066	0	21	3.06466	1	1046	0.006592	0.036836	0	0.044675	0
695	2014	0	-0.0973844	0	5.45959	3.13549	0	1.69295	14.1893	0.028369	20.8306	0.712942	20.3042	0	8	1.5851	1	1027	0.003081	0.025288	0	0.043428	0
695	2015	0	-0.0763901	0	5.44674	3.17805	0	1.83805	14.272	0.032601	20.8334	0.709932	20.2247	0	9	2.0202	0	1100	0.006178	0.026423	0	0.028369	0
695	2016	0	-0.00466411	0	5.83481	3.21888	0	1.87749	14.0332	0.034961	20.85	0.711098	20.22	0	8	1.6867	0	1230	0.006733	0.028228	0	0.032601	0
695	2017	0	0.665183	0	6.62804	3.2581	0	1.71622	13.8927	0.076309	21.2701	0.717868	20.7299	0.00903833	7	1.48525	0	1377	0.009409	0.0669	0	0.034961	0
695	2018	0	0.0395264	0	6.10256	3.29584	0	0.818481	14.1293	0.032069	20.5684	0.377041	20.7687	0.0158859	12	1.9656	0	1553	0.00591	0.026159	0	0.076309	0
695	2019	0	-0.446321	0	6.76041	3.3322	0	1.6881	13.3525	0.04761	20.7011	0.403351	20.1775	0.0192617	8	1.21599	0	1565	0.007189	0.040421	0	0.032069
697	2010	0	0.0317284	3.38455e-05	7.00488	0	1	0.95937	13.0629	0.028296	20.4168	0.556867	20.4583	0.00257074	20	3.06466	0	181	0.004403	0.023893	0		0
697	2011	0	-0.046687	8.46673e-07	6.79459	0	1	0.845098	13.0592	0.043099	20.2422	0.554915	20.4105	0.0012735	12	2.09424	0	186	0.007956	0.035143	0	0.028296	0
697	2012	0	-0.501876	0.287997	5.47646	2.99573	0	2.8278	13.7775	0.012322	20.2117	0.170988	19.1722	0	7	1.26697	0	185	0.002074	0.010248	0	0.043099	0
697	2013	0	0.0668228	0.287997	5.39363	3.04452	0	3.20809	14.2608	0.007518	20.4026	0.212977	19.2369	0	8	1.35616	0	256	0.001459	0.006059	0	0.012322	0
697	2014	0	0.0775381	0.247559	5.44242	3.09104	0	6.45396	15.3115	0.008494	21.1763	0.0941063	19.3116	0	3	0.590784	0	247	0.000972	0.007522	0	0.007518	0
697	2015	0	-0.364243	0.247559	5.93225	3.13549	0	10.8896	14.6944	0.008543	21.2465	0.102522	18.8587	0	8	1.47574	0	269	0.001109	0.007434	0	0.008494	0
697	2016	0	-0.501876	0.251446	5.29832	3.17805	0	12.347	15.0992	0.002187	21.217	0.0944738	18.5534	0.0159323	8	1.32363	0	277	0.000298	0.001889	0	0.008543	0
697	2017	0	2.67308	0.252303	7.47534	3.21888	1	6.9357	13.6829	0.050077	22.3759	0.702266	20.4392	0.117631	5	0.873057	0	291	0.00962	0.040457	0	0.002187	0
697	2018	0	1.12892	0.210253	7.81883	3.2581	1	3.24943	13.0188	0.078391	22.3733	0.410005	21.1948	0.125441	4	0.686577	0	638	0.008192	0.070199	0	0.050077	0
697	2019	0	0.235468	0.188067	7.7878	3.29584	1	1.83655	12.8411	0.066758	22.0142	0.583251	21.4063	0.0151171	3	0.67858	0	421	0.012557	0.054201	0	0.078391
698	2010	0	0.660984	8.66085e-05	8.51659	2.89037	1	0.918407	12.5544	0.265045	22.6509	0.562133	22.736	0.04688	9	2.25677	0	300	0.035384	0.229661	0		0
698	2011	0	0.348488	4.51002e-05	8.3659	2.94444	1	0.677424	12.6363	0.343592	22.6456	0.52891	23.035	0.0580039	6	1.43301	0	593	0.042365	0.301227	0	0.265045	0
698	2012	0	0.0166919	4.51002e-05	8.30003	2.99573	1	0.683898	12.8253	0.480733	22.6716	0.564337	23.0516	0.05793	3	0.637891	0	447	0.075331	0.405402	0	0.343592	0
698	2013	0	0.0263608	4.51002e-05	8.22523	3.04452	1	0.666688	13.144	0.741316	22.6722	0.560279	23.0776	0.0540774	2	0.295116	0	474	0.131361	0.609955	0	0.480733	0
698	2014	0	0.000309807	4.51002e-05	8.12829	3.09104	1	0.715825	13.1209	0.569973	22.7436	0.588404	23.0779	0.0443315	2	0.431034	0	400	0.108637	0.461336	0	0.741316	0
698	2015	0	-0.0826334	5.46751e-05	8.26848	3.13549	1	0.996557	13.4548	0.468665	22.9882	0.597846	22.9917	0.132203	4	0.644641	0	479	0.048835	0.41983	0	0.569973	0
698	2016	0	-0.0845554	5.46751e-05	8.20358	3.17805	1	1.19794	13.8869	0.407348	23.0839	0.602551	22.9033	0.11626	6	0.971345	0	513	0.042772	0.364576	0	0.468665	0
698	2017	0	0.346047	5.46751e-05	8.12888	3.21888	1	0.82799	13.8767	0.438771	23.0117	0.555087	23.2005	0.140824	2	0.295116	0	456	0.060024	0.378747	0	0.407348	0
698	2018	0	-0.0938332	5.46751e-05	8.02486	3.2581	1	0.847363	13.8927	0.684182	22.9363	0.50727	23.102	0.146988	4	0.587199	0	251	0.071018	0.613164	0	0.438771	0
698	2019	0	0.0212377	3.18432e-05	7.96137	3.29584	1	0.804913	14.0681	0.480791	22.906	0.580263	23.123	0.150836	5	0.835282	0	451	0.054041	0.42675	0	0.684182
700	2010	0	0.140966	0	7.62169	3.13549	1	1.97592	13.81	0.106802	22.0828	0.763317	21.4017	0.0248113	11	1.95209	0	622	0.019577	0.087225	0		0
700	2011	0	-0.00334804	0	7.61135	3.17805	1	1.99599	13.6852	0.06267	22.0895	0.693056	21.3984	0.034001	12	1.87676	0	770	0.006825	0.055845	0	0.106802	0
700	2012	0	0.254618	0	7.78239	3.21888	1	1.63584	13.5633	0.144113	22.1174	0.660946	21.6252	0.0474805	16	2.81146	0	961	0.023663	0.12045	0	0.06267	0
700	2013	0	0.177224	0	7.7178	3.2581	1	1.3401	13.6362	0.140664	22.0811	0.599532	21.7884	0.072417	13	2.34445	0	919	0.02795	0.112714	0	0.144113	0
700	2014	0	0.170369	0	7.80588	3.29584	1	1.15702	13.3341	0.119077	22.0915	0.64609	21.9457	0.097525	8	1.42526	1	976	0.022482	0.096595	0	0.140664	0
700	2015	0	-0.0762931	0	8.09499	3.3322	1	1.45319	13.0562	0.162758	22.2401	0.470709	21.8663	0.0850153	8	1.42248	0	973	0.021207	0.141551	0	0.119077	0
700	2016	0	0.0174303	0	7.85322	3.3673	1	1.85971	13.4932	0.110793	22.504	0.477059	21.8836	0.110963	8	1.24224	0	950	0.020951	0.089842	0	0.162758	0
700	2017	0	0.360113	0	8.36707	3.4012	1	1.73554	13.3877	0.285595	22.7425	0.64302	22.1912	0.167023	8	1.45852	0	1170	0.053178	0.232417	0	0.110793	0
700	2018	0	0.144119	0	8.54597	3.43399	1	1.48975	13.2155	0.229913	22.7244	0.685327	22.3258	0.194965	5	0.641601	1	1480	0.024877	0.205036	0	0.285595	0
700	2019	0	0.105501	0	8.35208	3.43399	1	1.4292	13.6454	0.188136	22.7832	0.696701	22.4261	0.209118	8	1.30933	1	1434	0.027844	0.160292	0	0.229913
702	2010	0	0.0282072	3.05737e-05	7.45066	2.63906	0	0.546267	12.5119	0.052619	20.6525	0.527542	21.2572	0	12	1.53629	0	687	0.006704	0.045915	0		0
702	2011	0	0.120954	2.29303e-05	7.51534	2.70805	0	0.455643	12.1467	0.058586	20.5393	0.449502	21.3714	0	21	2.81955	0	900	0.007399	0.051187	0	0.052619	0
702	2012	0	0.0282991	1.71958e-05	7.46794	2.77259	0	0.463894	12.4405	0.072556	20.6312	0.496521	21.3993	0.00269754	18	2.30621	0	1280	0.008046	0.06451	0	0.058586	0
702	2013	0	0.0295345	1.29016e-05	7.43721	2.83321	0	0.455643	12.0058	0.055054	20.4068	0.394248	21.4284	0.00259421	9	1.31579	0	1297	0.005671	0.049383	0	0.072556	0
702	2014	0	-0.110065	9.67616e-06	7.39817	2.89037	0	0.455643	11.9705	0.070564	20.3825	0.307983	21.3118	0.00285303	11	2.27132	0	1342	0.00959	0.060974	0	0.055054	0
702	2015	0	-0.268935	5.00685e-06	7.35883	2.94444	0	0.477243	11.8621	0.027104	20.2588	0.266837	20.9985	0.025734	8	1.64339	0	1457	0.004087	0.023017	0	0.070564	0
702	2016	0	-0.0659816	0	7.28756	2.99573	0	0.52531	12.0307	0.056077	20.2865	0.286479	20.9303	0.0188692	9	1.5932	0	1585	0.010324	0.045753	0	0.027104	0
702	2017	0	0.0962722	0	7.11802	3.04452	0	0.523561	12.4006	0.065201	20.3751	0.328778	21.0222	0.0201274	9	1.56114	0	1746	0.00905	0.056151	0	0.056077	0
702	2018	0	-0.00484041	0	7.04925	3.09104	0	0.535973	12.5597	0.036787	20.3937	0.273323	21.0173	0.0192574	6	0.826902	0	2022	0.006199	0.030588	0	0.065201	0
702	2019	0	-0.163103	0	6.95368	3.13549	0	0.604347	12.4265	0.019983	20.3357	0.176657	20.8393	0.0154391	5	0.753012	0	2060	0.002814	0.017169	0	0.036787
703	2010	0	0.21327	3.09777e-05	5.98141	0	1	1.33318	12.1654	3.06857	19.9027	0.355855	19.2232	0	13	1.65584	0	92	0.426838	2.64173	0		0
703	2011	0	2.67308	7.72893e-06	8.92731	3.09104	1	0.711453	14.2111	1.65016	23.8332	0.678552	24.1737	0	21	2.69113	1	162	0.282013	1.36815	0	3.06857	0
703	2012	0	0.0367666	0	8.78079	3.13549	1	0.650121	14.1234	1.56259	23.7792	0.671032	24.2098	0	19	2.40172	1	272	0.264234	1.29836	0	1.65016	0
703	2013	0	-0.0587978	0	8.84029	3.17805	1	0.774148	14.1863	1.56552	23.8932	0.690292	24.1492	0	21	3.06466	1	184	0.170485	1.39503	0	1.56259	0
703	2014	0	-0.0874151	0	8.83113	3.21888	1	0.952604	14.3706	0.591827	24.0091	0.737606	24.0577	0	6	0.89299	1	327	0.066403	0.525424	0	1.56552	0
703	2015	0	0.0803621	0.00604839	8.93327	3.2581	1	0.831486	13.9706	1.30156	23.9505	0.669643	24.135	0	10	1.40489	1	448	0.152022	1.14953	0	0.591827	0
703	2016	0	0.0693203	0.00365769	8.76904	3.29584	1	0.849317	14.3917	1.55242	24.0387	0.52011	24.202	0	8	1.10589	1	539	0.274157	1.27826	0	1.30156	0
703	2017	0	0.982886	0.0121783	8.86813	3.3322	1	0.517516	14.2623	2.85623	24.2279	0.523542	24.8866	0	7	0.93633	1	597	0.468422	2.38781	0	1.55242	0
703	2018	0	0.321447	0.0104149	9.52909	3.3673	1	0.701899	13.999	4.38885	24.8113	0.626552	25.1653	0.279482	11	1.43678	1	421	0.877331	3.51152	0	2.85623	0
703	2019	0	-0.0627109	0.00963147	9.71456	3.4012	1	1.07046	14.2991	2.28619	25.1686	0.659003	25.1005	0.496258	8	1.10208	1	216	0.265655	2.02053	0	4.38885
708	2010	0	0.419306	6.088e-06	8.19589	2.89037	1	0.574818	13.3154	0.234744	22.2355	0.44039	22.7892	0.0376782	12	1.53826	0	111	0.035071	0.199673	0		0
708	2011	0	0.17342	6.088e-06	8.21636	2.94444	1	0.507609	13.2422	0.281976	22.2711	0.38333	22.9492	0.0467254	9	1.20579	0	286	0.053181	0.228795	0	0.234744	0
708	2012	0	-0.122988	6.088e-06	8.18702	2.99573	1	0.523737	12.9819	0.217803	22.1712	0.309464	22.8179	0.263882	9	1.26334	0	321	0.040424	0.177379	0	0.281976	0
708	2013	0	-0.0843342	6.088e-06	8.18702	3.04452	1	0.605258	13.1936	0.326153	22.2277	0.302641	22.7298	0.246512	7	0.976971	0	324	0.061741	0.264412	0	0.217803	0
708	2014	0	-0.0114507	0	8.2335	3.09104	1	0.683777	13.3886	0.261256	22.3382	0.340129	22.7183	0.248422	8	1.25313	0	445	0.045641	0.215615	0	0.326153	0
708	2015	0	-0.157138	0	8.24302	3.13549	1	0.829015	13.326	0.308952	22.3598	0.319129	22.5474	0.225179	6	0.898742	0	536	0.047671	0.261281	0	0.261256	0
708	2016	0	0.0315473	0	8.2592	3.17805	1	0.91466	13.5553	0.240702	22.4892	0.363229	22.5784	0.238114	14	1.75879	0	590	0.025322	0.21538	0	0.308952	0
708	2017	0	0.599808	0	8.23377	3.21888	1	0.643267	13.8626	0.316092	22.6071	0.387679	23.0483	0.357489	9	1.38632	0	667	0.058856	0.257236	0	0.240702	0
708	2018	0	0.229391	0	8.22577	3.2581	1	0.610663	14.1463	0.623468	22.7616	0.426451	23.2548	0.562929	8	1.47357	0	681	0.09882	0.524648	0	0.316092	0
708	2019	0	2.67308	0	10.0074	3.29584	1	0.99952	14.0987	2.54748	25.008	0.651766	25.0085	2.61634	7	1.2725	1	692	0.287356	2.26012	0	0.623468
709	2010	0	0.341031	4.91218e-07	10.9173	2.83321	1	0.897529	13.6321	2.96913	25.3766	0.704805	25.4847	1.069	11	1.70147	0	201	0.486047	2.48308	0		0
709	2011	0	0.140479	3.18121e-07	10.9012	2.89037	1	1.05772	13.7136	3.75459	25.6723	0.682523	25.519	0.0016416	9	1.39882	1	139	0.434406	3.32018	0	2.96913	1
709	2012	1	-0.162842	3.18121e-07	10.8176	2.94444	1	1.38658	13.8744	4.27975	25.7653	0.712047	25.4385	2.11676	16	2.16538	1	150	0.478048	3.8017	1	3.75459	6
709	2013	6	-0.0123157	1.07152e-06	10.7811	2.99573	1	1.51375	14.0279	5.0391	25.8406	0.731628	25.4261	1.77721	6	0.790826	1	156	0.528602	4.5105	1	4.27975	2
709	2014	2	-0.108816	8.794e-07	10.7239	3.04452	1	1.7339	14.0261	2.35289	25.8612	0.734403	25.3109	1.74294	11	1.65913	1	141	0.251053	2.10183	1	5.0391	5
709	2015	5	-0.256001	3.59275e-07	10.6405	3.09104	1	2.44601	14.0828	2.25374	25.9096	0.745003	25.0151	1.23993	15	2.331	1	177	0.388545	1.8652	1	2.35289	4
709	2016	4	0.0198017	3.59275e-07	10.6092	3.13549	1	2.4948	14.1176	3.0763	25.949	0.749285	25.0347	1.41319	9	1.07028	1	176	0.578038	2.49827	1	2.25374	8
709	2017	8	0.461859	5.38865e-07	10.528	3.17805	1	1.74475	14.151	4.40497	25.9711	0.749358	25.4145	2.02646	5	0.728651	1	174	0.714927	3.69005	1	3.0763	1
709	2018	1	0.10987	1.00305e-06	10.4836	3.21888	1	1.72579	14.4304	5.69943	26.0644	0.717593	25.5187	2.61634	9	1.22233	1	190	0.620098	5.07933	1	4.40497	4
709	2019	4	0.00445135	1.00305e-06	10.4469	3.2581	1	1.74439	14.4935	3.58251	26.0795	0.722388	25.519	2.61634	8	1.24844	1	209	0.458203	3.12431	1	5.69943
711	2010	0	0.144442	0	4.62497	2.89037	0	12.347	15.8313	0.004526	20.4899	0.523463	18.5534	0	17	2.23302	0	291	0.000614	0.003912	0		0
711	2011	0	-0.0752031	0	4.62497	2.94444	0	12.347	15.5944	0.002184	20.513	0.556543	18.5534	0	11	1.6725	0	617	0.000304	0.00188	0	0.004526	0
711	2012	0	0.0337651	0	5.43372	2.99573	0	12.347	12.3382	0.002474	20.4724	0.538058	18.5534	0	6	1.05559	0	711	0.000317	0.002157	0	0.002184	0
711	2013	0	0.0317099	0	6.05444	3.04452	0	12.347	11.7282	0.003588	20.8153	0.642154	18.5534	0	9	1.54533	0	1012	0.000682	0.002906	0	0.002474	0
711	2014	0	0.0876791	0	5.26786	3.09104	0	12.347	12.7692	0.002804	20.93	0.741107	18.5534	0	5	1.12133	0	620	0.000506	0.002298	0	0.003588	0
711	2015	0	0.0485678	0	4.62497	0	0	4.12858	15.2082	0.001868	19.9027	0.0545822	18.5534	0	2	0.365898	0	506	0.000354	0.001514	0	0.002804	0
711	2016	0	2.67308	0	6.70319	3.17805	0	8.8659	14.9796	0.075994	22.1307	0.267287	19.9485	0.00224536	2	0.295116	0	552	0.009522	0.066472	0	0.001868	0
711	2017	0	2.67308	0.0751296	7.27794	3.21888	0	4.81911	15.0637	0.15738	22.888	0.500426	21.3155	0.0179802	2	0.295116	0	577	0.01695	0.14043	0	0.075994	0
711	2018	0	0.377736	0.0751296	7.46623	3.2581	0	4.41412	15.1978	0.100286	23.1207	0.59171	21.6359	0.0629287	3	0.487329	0	441	0.010771	0.089515	0	0.15738	0
711	2019	0	-0.236645	0.175329	7.31588	3.29584	0	6.37328	15.4219	0.09575	23.218	0.564838	21.3659	0.045572	4	0.809389	0	485	0.012917	0.082833	0	0.100286
716	2010	0	0.236816	1.96231e-05	4.62497	0	0	1.9675	15.8856	0.024584	20.5366	0.671854	19.8598	6.79806e-05	13	1.65584	0	91	0.00442	0.020164	0		0
716	2011	0	0.378987	1.5943e-05	4.62497	2.94444	0	1.4158	15.8053	0.039694	20.5289	0.653428	20.1812	1.5286e-05	21	2.69113	0	167	0.005883	0.033811	0	0.024584	0
716	2012	0	0.103081	1.19545e-05	7.60887	2.99573	0	1.48684	11.9704	0.021199	20.6759	0.636328	20.2793	0.000210699	19	2.40172	0	262	0.00424	0.016959	0	0.039694	0
716	2013	0	1.03523	0.0874049	7.61678	3.04452	0	1.1176	12.6758	0.049053	21.1011	0.425959	20.9899	0.000175299	21	3.06466	0	185	0.005862	0.043191	0	0.021199	0
716	2014	0	0.147064	0.0689215	7.63143	3.09104	0	1.55496	13.4095	0.117406	21.5685	0.222522	21.1271	8.48436e-05	6	0.89299	0	331	0.015521	0.101885	0	0.049053	0
716	2015	0	0.260481	0.0432335	7.67833	3.13549	0	1.49647	13.3753	0.132731	21.7617	0.384817	21.3586	0.0229073	10	1.40489	0	455	0.020932	0.111799	0	0.117406	0
716	2016	0	0.226146	0.0750236	7.61874	3.17805	0	1.34618	13.2977	0.134486	21.8597	0.415167	21.5625	0.0213145	8	1.10589	0	537	0.016098	0.118388	0	0.132731	0
716	2017	0	0.197582	0.0662615	8.0037	3.21888	0	1.82077	13.5849	0.215002	22.342	0.461259	21.7428	0.0220966	7	0.93633	0	590	0.035948	0.179054	0	0.134486	0
716	2018	0	0.430273	0.114894	7.87474	3.2581	0	1.36205	13.7556	0.232378	22.4096	0.476286	22.1006	0.00660724	11	1.43678	0	426	0.038156	0.194222	0	0.215002	0
716	2019	0	0.128957	0.100819	7.77444	3.29584	0	1.18397	13.7289	0.211374	22.3908	0.464141	22.2219	0.00425905	8	1.10208	0	225	0.021412	0.189962	0	0.232378
717	2010	1	0.410967	1.55769e-05	9.39657	3.09104	1	1.22633	13.6003	0.766866	23.8631	0.748163	23.659	0.00644152	13	1.56025	0	842	0.094708	0.672158	1		0
717	2011	0	0.214397	9.01754e-06	9.42238	3.13549	1	1.065	13.6196	1.13991	23.9163	0.807937	23.8533	0.00563222	16	1.95623	0	1033	0.186945	0.952965	0	0.766866	0
717	2012	0	-0.158015	9.01754e-06	9.38974	3.17805	1	1.06377	13.1331	0.83322	23.7431	0.86673	23.6813	0.73046	9	1.29889	0	1177	0.088905	0.744315	0	1.13991	0
717	2013	0	-0.00461118	4.5261e-06	9.19644	0	1	1.12916	13.4387	0.930032	23.7981	0.799189	23.6767	0.726	11	1.44092	1	1279	0.136064	0.793968	0	0.83322	0
717	2014	0	0.0169831	0	9.09279	3.2581	1	0.952492	13.071	0.570847	23.6448	0.841851	23.6935	0.741355	15	2.06242	1	1256	0.057484	0.513363	0	0.930032	0
717	2015	0	-0.428384	0	9.10964	3.29584	1	1.48595	12.6379	0.523633	23.5303	0.887533	23.1342	0.482647	12	1.48038	1	1360	0.078964	0.444669	0	0.570847	0
717	2016	0	0.253781	0	8.74002	0	1	1.07176	13.4237	0.907088	23.4297	0.887533	23.3604	0.467068	19	2.06544	1	1511	0.138512	0.768576	0	0.523633	2
717	2017	2	0.863488	4.17437e-06	8.63248	3.3673	1	0.553623	13.5736	1.22046	23.3916	0.793792	23.9828	0.413037	15	1.66039	1	1486	0.231521	0.988937	1	0.907088
717	2019	0	0.0748991	0	8.80447	3.43399	1	0.589211	13.5891	1.48849	23.5665	0.534179	24.0955	1.02735	6	0.633513	1	1906	0.271351	1.21714	0
718	2010	0	0.243584	0.367924	6.72623	2.89037	0	4.3794	16.6921	0.106128	23.4453	0.753112	21.9684	0	6	1.24714	0	321	0.014189	0.091939	0		0
718	2011	0	0.0549973	0.368106	7.0934	2.94444	0	4.7347	16.4464	0.102687	23.5769	0.74768	22.022	0	8	1.45322	0	343	0.01566	0.087027	0	0.106128	0
718	2012	0	0.202375	0.368467	7.19293	2.99573	0	4.34359	16.4452	0.250135	23.675	0.730568	22.2063	0	7	1.14698	0	493	0.035944	0.214191	0	0.102687	0
718	2013	0	0.525275	0.368481	7.1452	3.04452	0	3.07963	16.5673	0.467693	23.7532	0.79086	22.6284	0	4	0.834899	0	456	0.057994	0.409699	0	0.250135	0
718	2014	0	-0.188074	0.368432	6.94119	3.09104	0	3.91749	16.8167	0.513704	23.7855	0.771962	22.4201	0	6	1.01317	0	487	0.096063	0.417641	0	0.467693	0
718	2015	0	0.351607	0.32262	6.87005	3.13549	0	3.36042	17.0059	0.400801	23.9335	0.614116	22.7214	0	2	0.338352	0	590	0.05026	0.350541	0	0.513704	0
718	2016	0	0.118145	0.322561	6.94698	3.17805	0	2.56991	16.7394	0.520256	23.7769	0.611588	22.8331	0	5	0.808016	0	631	0.072264	0.447992	0	0.400801	0
718	2017	0	-0.300556	0.322561	7.04141	3.21888	0	3.41615	16.5544	0.38399	23.7041	0.540393	22.4756	0	2	0.405515	0	613	0.05875	0.32524	0	0.520256	0
718	2018	0	-0.43762	0.322454	6.66823	3.2581	0	5.82269	16.85	0.183443	23.6618	0.529465	21.9	0	14	1.93157	0	660	0.02715	0.156293	0	0.38399	0
718	2019	0	0.209782	0.322412	6.90174	3.29584	0	4.58124	16.5192	0.171276	23.6124	0.526626	22.0904	0	2	0.295116	0	656	0.017813	0.153463	0	0.183443
720	2010	0	-0.00208598	3.31527e-05	6.18415	0	0	2.04082	14.2387	0.128621	22.4504	0.812976	21.7371	0.00029745	9	1.31043	0	419	0.017209	0.111412	0		0
720	2011	0	0.0214182	1.27394e-05	6.1181	0	0	2.03694	14.4888	0.086777	22.4697	0.850934	21.7583	0.00094	12	1.66113	0	656	0.011758	0.075019	0	0.128621	0
720	2012	0	0.0818618	1.27394e-05	7.11721	0	0	1.85348	13.6016	0.116422	22.454	0.84376	21.837	0.000141341	10	1.54345	0	726	0.013761	0.102661	0	0.086777	0
720	2013	0	-0.0471789	1.27394e-05	7.09257	2.99573	0	1.90576	13.5817	0.093077	22.4335	0.825087	21.7886	0.00077729	4	0.767754	0	759	0.017526	0.075551	0	0.116422	0
720	2014	0	0.0840003	1.15813e-06	7.02554	3.04452	0	1.74359	13.6881	0.113613	22.4252	0.794783	21.8693	0.000493975	3	0.666519	0	586	0.022143	0.09147	0	0.093077	0
720	2015	0	0.0468978	1.15813e-06	6.89061	3.09104	0	1.63446	13.8164	0.125499	22.4064	0.765473	21.9151	0.00101359	9	1.9084	0	344	0.01708	0.108419	0	0.113613	0
720	2016	0	-0.245164	0	6.44572	3.13549	0	2.15408	14.2773	0.129042	22.4012	0.775646	21.6339	0.000285232	6	1.19451	0	372	0.015704	0.113338	0	0.125499	0
720	2017	0	0.104107	0	7.75234	3.17805	0	3.29135	14.5182	0.108188	22.9242	0.842368	21.7329	0	6	1.16686	0	354	0.011565	0.096623	0	0.129042	0
720	2018	0	-0.0516682	0	6.74641	0	0	2.01049	15.5222	0.187576	22.3782	0.566991	21.6798	0	9	1.20887	0	280	0.035039	0.152537	0	0.108188	0
720	2019	0	0.3756	0	6.7901	3.2581	0	1.29235	15.3481	0.141055	22.2552	0.437524	21.9987	0	5	0.658762	0	375	0.019818	0.121237	0	0.187576
722	2010	0	-0.0732228	3.05111e-05	4.62497	0	0	3.20372	14.2889	0.015246	21.3551	0.0545822	20.1908	0.00269797	12	1.53629	1	685	0.001551	0.013695	0		0
722	2011	0	-0.501876	3.91289e-05	4.62497	0	0	10.4518	14.7745	0.004397	21.3993	0.0545822	19.0525	0	21	2.81955	1	918	0.000674	0.003723	0	0.015246	0
722	2012	0	0.369475	1.75845e-05	4.79579	2.99573	0	8.27697	15.0563	0.008258	21.4804	0.0545822	19.3669	0	18	2.30621	1	1269	0.001491	0.006767	0	0.004397	0
722	2013	0	-0.067621	1.75845e-05	5.10595	3.04452	0	11.9246	14.5221	0.0076	21.7755	0.205886	19.2969	0	9	1.31579	1	1328	0.001123	0.006477	0	0.008258	0
722	2014	0	0.129259	0	6.36819	3.09104	0	11.2508	13.5081	0.00726	21.8389	0.182451	19.4185	0	11	2.27132	1	1351	0.000855	0.006405	0	0.0076	0
722	2015	0	0.0179358	0	6.51026	3.13549	0	10.5007	13.6424	0.011911	21.7877	0.0693825	19.4363	0	8	1.64339	1	1450	0.00121	0.010701	0	0.00726
722	2017	0	-0.132136	5.04354e-06	6.74052	3.21888	0	12.347	13.9213	0.005352	21.8673	0.0684945	19.3147	0	9	1.56114	1	1759	0.000585	0.004767	0
723	2010	0	0.574238	8.05879e-06	6.60935	2.94444	1	0.675398	13.6338	0.058597	20.6441	0.457779	21.0365	0	21	3.06466	0	47	0.006873	0.051724	0		0
723	2011	0	0.119384	6.04588e-06	6.50877	2.99573	1	0.607123	13.804	0.044598	20.6503	0.434366	21.1493	0	20	3.06466	0	61	0.007898	0.0367	0	0.058597	0
723	2012	0	-0.220742	6.04588e-06	6.53524	3.04452	1	0.656702	13.5845	0.061467	20.4793	0.390669	20.8999	0	9	1.45843	0	76	0.010874	0.050593	0	0.044598	0
723	2013	0	0.0588386	0	6.49375	3.09104	1	0.705094	13.876	0.048509	20.6076	0.446698	20.957	0	9	1.48687	0	35	0.008062	0.040447	0	0.061467	0
723	2014	0	-0.209962	6.04588e-06	6.44572	3.13549	1	0.838381	13.8825	0.038702	20.5451	0.401394	20.7214	0	7	1.12036	0	45	0.003897	0.034805	0	0.048509	0
723	2015	0	2.67308	1.24941e-06	8.36077	3.17805	1	2.60638	14.2972	0.921691	23.422	0.551948	22.464	0	7	1.07296	1	86	0.115764	0.805927	0	0.038702	0
723	2016	0	0.246986	1.24941e-06	8.54032	3.21888	1	1.77165	13.6308	0.441359	23.2567	0.412597	22.6848	0.003	6	0.747291	1	84	0.074987	0.366372	0	0.921691	0
723	2017	0	0.721228	1.24941e-06	8.60995	3.2581	1	1.1291	13.7298	0.499187	23.3492	0.391882	23.2278	0.007	4	0.517397	1	94	0.084263	0.414924	0	0.441359	0
723	2018	0	0.237688	0.00190037	8.84015	3.29584	1	1.23361	13.8537	0.593637	23.651	0.566621	23.441	0.0224571	7	0.848691	1	83	0.092251	0.501386	0	0.499187	0
723	2019	0	-0.0697516	0.00194104	8.44333	3.3322	1	1.39389	14.1811	0.373185	23.7008	0.527545	23.3687	0.0243639	2	0.295116	1	88	0.045043	0.328142	0	0.593637
725	2010	1	0.284212	7.7408e-06	9.7786	2.89037	1	6.75738	14.2694	0.283028	24.7165	0.368249	22.8059	0	16	2.37318	0	1004	0.034699	0.248329	1		1
725	2011	1	0.587658	7.74091e-06	9.7029	2.94444	1	5.39731	14.3506	0.501805	24.954	0.490391	23.2681	0	9	1.24948	0	1366	0.078984	0.422821	1	0.283028	2
725	2012	2	1.02266	1.59426e-05	10.0424	2.99573	1	2.60385	13.9325	1.05409	24.9295	0.474486	23.9725	1.7808	15	2.15889	0	1514	0.14441	0.909679	1	0.501805	2
725	2013	2	0.310524	1.65106e-05	10.2007	3.04452	1	2.73991	13.9772	1.26342	25.2509	0.587693	24.243	1.90438	9	1.39557	0	1623	0.193682	1.06974	1	1.05409	3
725	2014	3	0.0900694	7.97691e-05	10.439	3.09104	1	3.70054	14.3565	2.00686	25.6377	0.43512	24.3292	2.47694	3	0.485515	0	1632	0.313673	1.69319	1	1.26342	23
725	2015	23	0.320711	7.40494e-05	10.6652	3.13549	1	3.13824	14.2132	1.54659	25.751	0.486537	24.6074	2.61634	8	1.34161	0	1695	0.198428	1.34817	1	2.00686	30
725	2016	30	0.416914	6.78904e-05	10.8027	3.17805	1	2.97747	14.4319	3.31462	26.0469	0.551437	24.9559	2.61634	14	1.96906	0	1844	0.456092	2.85853	1	1.54659	62
725	2017	62	0.361486	6.85824e-05	11.0432	3.21888	1	2.73036	14.2831	2.46464	26.2207	0.592813	25.2644	2.61634	9	1.5795	0	2043	0.418004	2.04664	1	3.31462	57
725	2018	57	0.0352705	9.71843e-05	11.1298	3.2581	1	3.1308	14.1955	4.5206	26.2207	0.604125	25.2991	2.61634	13	1.78989	0	2341	0.774832	3.74577	1	2.46464	67
725	2019	67	0.195149	9.97048e-05	11.0824	3.29584	1	2.93308	14.2896	4.78861	26.2207	0.585627	25.4774	2.61634	11	1.50479	0	2471	0.495621	4.29299	1	4.5206
726	2010	0	0.245131	0.00134027	9.68153	2.89037	0	1.39602	12.0953	0.196639	22.6714	0.324162	22.3378	0.189902	9	1.31043	0	442	0.032327	0.164312	0		0
726	2011	0	0.209533	0.00290736	9.71469	2.94444	0	1.27526	12.1841	0.223452	22.7712	0.294377	22.5281	0.249307	12	1.66113	0	723	0.034702	0.18875	0	0.196639	0
726	2012	0	-0.0292185	0.00292032	9.72466	2.99573	0	1.38167	12.1731	0.243867	22.8217	0.306452	22.4984	0.255166	10	1.54345	0	808	0.034483	0.209384	0	0.223452	0
726	2013	0	0.0978123	0.00264238	9.72639	3.04452	0	1.29849	12.158	0.26634	22.8529	0.237442	22.5917	0.2563	4	0.767754	0	755	0.028019	0.238321	0	0.243867	0
726	2014	0	-0.0476296	0.00205483	9.73044	3.09104	0	1.3984	12.0874	0.213616	22.8782	0.186753	22.5429	0.289005	3	0.666519	0	531	0.023071	0.190545	0	0.26634	0
726	2015	0	0.000589006	0.00188666	10.0188	3.13549	0	1.47265	11.9083	0.265285	22.9306	0.199597	22.5435	0.294929	9	1.9084	0	414	0.047009	0.218276	0	0.213616	0
726	2016	0	-0.0310321	0.00149609	9.95318	3.17805	0	1.57263	11.9405	0.227582	22.9647	0.211971	22.512	0.289827	6	1.19451	0	357	0.029836	0.197746	0	0.265285	0
726	2017	0	0.0714628	0.00153218	10.1347	3.21888	0	1.58687	11.8667	0.18215	23.0428	0.235536	22.581	0.328404	6	1.16686	0	413	0.036066	0.146084	0	0.227582	0
726	2018	0	0.073306	0.00153684	10.1601	3.2581	0	1.53186	11.8122	0.321575	23.0782	0.266844	22.6517	0.289395	9	1.20887	0	315	0.056919	0.264656	0	0.18215	0
726	2019	0	-0.0112919	0.00127748	10.1816	3.29584	0	1.7475	11.984	0.353563	23.1986	0.301725	22.6404	0.316575	5	0.658762	0	360	0.048403	0.30516	0	0.321575
727	2010	0	0.199393	5.86261e-05	7.90212	2.63906	1	1.55456	11.8147	0.013577	20.7525	0.49647	20.3113	0.0173673	11	1.95209	0	613	0.002432	0.011145	0		0
727	2011	0	0.0472707	5.26566e-05	7.84659	2.70805	1	1.50842	11.9934	0.022695	20.7686	0.509027	20.3575	0.04044	12	1.87676	0	741	0.004155	0.01854	0	0.013577	0
727	2012	0	0.165733	5.26566e-05	8.23986	2.77259	1	1.47172	11.7762	0.038333	20.8973	0.649322	20.5109	0.00949801	16	2.81146	0	956	0.007214	0.031119	0	0.022695	0
727	2013	0	0.0137511	5.26566e-05	8.08764	2.83321	1	1.13167	11.8057	0.038517	20.6482	0.564325	20.5245	0.0421041	13	2.34445	0	899	0.004245	0.034272	0	0.038333	0
727	2014	0	0.205875	4.45933e-05	8.12504	2.89037	1	11.6776	14.9979	0.033225	23.1694	0.887533	20.7117	0.0326064	8	1.42526	0	953	0.005884	0.027341	0	0.038517	0
727	2015	0	0.169732	5.40272e-06	9.00209	2.94444	1	12.347	12.7713	0.096944	24.1879	0.429146	20.8685	0.0324156	8	1.42248	0	1075	0.017411	0.079533	0	0.033225	0
727	2016	0	0.36344	2.63027e-06	8.91919	2.99573	1	12.347	13.1648	0.142008	24.2435	0.458285	21.1785	0.306212	8	1.24224	0	1005	0.020563	0.121445	0	0.096944	0
727	2017	0	2.67308	2.79938e-07	8.99281	3.04452	1	5.63412	13.5205	0.273767	24.243	0.456457	22.5142	0.285688	8	1.45852	0	1297	0.028061	0.245706	0	0.142008	0
727	2018	0	-0.0487419	2.79938e-07	8.76311	3.09104	1	5.64525	13.7608	0.345505	24.195	0.480226	22.4642	0.479323	5	0.641601	0	1376	0.044674	0.300831	0	0.273767	3
727	2019	3	-0.0764959	0	8.45553	3.13549	1	4.07654	13.4023	0.292445	23.7899	0.671794	22.3846	0.349998	8	1.30933	0	1427	0.03445	0.257995	1	0.345505
729	2010	0	0.08517	0.000162694	10.4112	2.63906	0	1.42456	11.937	0.139427	23.4091	0.351839	23.0553	0	16	2.37318	1	1027	0.022978	0.116449	0		0
729	2011	0	0.178518	0.000162694	10.5743	2.70805	0	1.37425	11.948	0.230859	23.5374	0.392123	23.2195	0	9	1.24948	1	1289	0.04384	0.187019	0	0.139427	0
729	2012	0	0.0738669	0.00016557	10.6595	2.77259	0	1.39824	11.9184	0.354827	23.626	0.394888	23.2908	0.178425	15	2.15889	1	1541	0.047795	0.307032	0	0.230859	0
729	2013	0	0.0548621	0.00015794	10.6511	2.83321	0	1.3751	11.9158	0.361425	23.6627	0.315496	23.3442	0.249854	9	1.39557	1	1590	0.062237	0.299188	0	0.354827	0
729	2014	0	-0.0177933	0.000157908	10.5951	2.89037	0	1.40188	11.9758	0.224595	23.664	0.293281	23.3262	0.286204	3	0.485515	1	1621	0.033622	0.190973	0	0.361425	0
729	2015	0	-0.0714977	0.000136986	10.5714	2.94444	0	1.45497	11.945	0.198653	23.627	0.249375	23.2521	0.298668	8	1.34161	1	1718	0.021574	0.177079	0	0.224595	1
729	2016	1	-0.0769701	0.000136986	10.5392	2.99573	0	1.57737	11.9843	0.166476	23.6277	0.250602	23.172	0.299266	14	1.96906	1	1821	0.032896	0.13358	1	0.198653	0
729	2017	0	-0.0326283	0.000136986	10.5188	3.04452	0	1.61651	12.042	0.12171	23.6191	0.24434	23.1388	0.252418	9	1.5795	1	2029	0.012536	0.109174	0	0.166476	0
729	2018	0	0.0132368	8.56933e-05	10.3874	3.09104	0	1.55934	12.1781	0.184937	23.5962	0.222432	23.1519	0.249066	13	1.78989	1	2324	0.021564	0.163373	0	0.12171	0
729	2019	0	0.0109936	8.56933e-05	10.3139	3.13549	0	1.5836	12.3807	0.178761	23.6226	0.239321	23.1629	0.276736	11	1.50479	1	2443	0.019556	0.159205	0	0.184937
731	2010	0	-0.0812434	0.000364728	7.70976	2.83321	1	1.0838	13.4351	0.101632	22.0173	0.48036	21.9369	0.000379547	12	1.98151	0	358	0.017613	0.084019	0		0
731	2011	0	0.558928	0.000362928	7.69984	2.89037	1	0.733861	13.497	0.285886	22.0714	0.449274	22.3809	0.00346556	12	1.66991	0	414	0.051974	0.233912	0	0.101632	0
731	2012	0	0.240138	0.000465643	7.79811	2.94444	1	0.684489	13.4923	0.091135	22.217	0.487656	22.5961	0.00328861	13	1.83409	0	414	0.01295	0.078185	0	0.285886	2
731	2013	2	-0.113529	0.000450235	7.94909	2.99573	1	0.836201	13.4089	0.159586	22.2967	0.370382	22.4756	0.00329197	7	1.1127	0	380	0.021656	0.13793	1	0.091135	1
731	2014	1	-0.173181	0.000308219	7.88758	3.04452	1	0.948862	13.276	0.213105	22.2329	0.389214	22.2854	0.0032324	4	0.742666	0	229	0.03154	0.181565	1	0.159586	0
731	2015	0	-0.176292	0.000308219	7.83003	3.09104	1	1.29383	13.5649	0.110581	22.3491	0.443723	22.0915	0.00284803	8	1.40895	0	191	0.019131	0.09145	0	0.213105	0
731	2016	0	-0.396665	0	7.81682	3.13549	1	2.0008	13.3335	0.105625	22.2797	0.458739	21.5862	0.00353046	7	1.09495	0	232	0.01916	0.086465	0	0.110581	1
731	2017	1	0.0666382	0	7.79688	3.17805	1	1.73003	13.2671	0.059485	22.1988	0.379162	21.6507	0.00188653	7	1.3346	0	208	0.006936	0.052549	1	0.105625	0
731	2018	0	0.0442718	0	7.77779	3.21888	1	1.57167	13.2886	0.135153	22.1462	0.301836	21.694	0.00165355	11	1.66945	0	462	0.018921	0.116232	0	0.059485	0
731	2019	0	0.109553	0	7.78738	3.2581	1	1.30468	13.1636	0.072059	22.0639	0.241189	21.798	0.00209606	5	0.902039	0	500	0.008179	0.06388	0	0.135153
733	2010	0	0.318035	2.33162e-06	8.89371	2.63906	1	1.17805	12.5982	0.128835	21.955	0.334952	21.7911	0.10216	14	2.40964	0	35	0.023487	0.105348	0		0
733	2011	0	0.147921	2.33162e-06	8.92079	2.70805	1	1.09913	12.6823	0.086761	22.0236	0.353208	21.9291	0.11402	6	0.952835	0	35	0.012641	0.07412	0	0.128835	0
733	2012	0	-0.109452	2.33162e-06	8.80642	2.77259	1	1.2457	12.8352	0.108208	22.0328	0.344507	21.8131	0.11633	5	0.925412	0	53	0.016469	0.091739	0	0.086761	0
733	2013	0	-0.00038721	0	8.75668	2.83321	1	1.26955	12.8635	0.175493	22.0514	0.340347	21.8128	0.124984	5	0.818197	0	65	0.01783	0.157663	0	0.108208	0
733	2014	0	0.40275	0	9.12533	2.89037	1	1.26381	12.8434	0.209324	22.3853	0.322552	22.1512	0.15585	8	1.30484	0	98	0.022084	0.18724	0	0.175493	0
733	2015	0	0.214281	0	9.09437	2.94444	1	1.3145	13.1744	0.214024	22.6188	0.426566	22.3453	0.158896	5	0.805802	1	112	0.033794	0.18023	0	0.209324	0
733	2016	0	0.301265	0	9.08307	2.99573	1	1.24182	13.3807	0.286968	22.8253	0.505207	22.6087	0.199506	9	1.29403	1	117	0.030533	0.256435	0	0.214024	0
733	2017	0	0.216842	0	8.98432	3.04452	1	1.12209	13.579	0.247158	22.9201	0.522398	22.8049	0.236213	7	1.1624	1	154	0.045279	0.201879	0	0.286968	1
733	2018	1	-0.334287	0	8.97576	3.09104	1	1.8992	13.756	0.174252	23.0395	0.509791	22.398	0.25038	16	2.05788	0	159	0.025284	0.148968	1	0.247158	1
733	2019	1	-0.312743	0	8.80463	3.13549	1	2.38984	13.7161	0.099106	22.8942	0.386039	22.023	0.282271	15	2.19523	0	152	0.018414	0.080692	1	0.174252
736	2010	0	2.67308	8.5244e-05	5.34711	0	0	4.92115	15.9325	0.040876	21.4765	0.30351	19.883	0	9	1.26139	1	892	0.005383	0.035493	0		0
736	2011	0	0.170437	8.5244e-05	5.35186	2.94444	0	4.9976	16.1256	0.056862	21.6493	0.385857	20.0404	0	10	1.3328	1	1162	0.006715	0.050147	0	0.040876	0
736	2012	0	0.267537	8.79359e-05	5.54126	2.99573	0	4.42751	16.1432	0.060986	21.7653	0.402639	20.2774	0	12	1.66806	1	1343	0.009617	0.051369	0	0.056862	0
736	2013	0	0.334781	0	5.50126	3.04452	0	5.43543	16.6866	0.021314	22.2591	0.395445	20.5662	0	7	1.04696	1	1369	0.003048	0.018266	0	0.060986	0
736	2014	0	-0.171061	0	5.65249	3.09104	0	8.59348	16.8448	0.030001	22.5296	0.515506	20.3786	0	9	1.33452	1	1371	0.003348	0.026653	0	0.021314	0
736	2015	0	0.569986	0	5.65948	3.13549	0	7.30663	17.1318	0.087894	22.8185	0.634364	20.8297	0	10	1.39606	1	1490	0.012173	0.075721	0	0.030001	0
736	2016	0	0.882649	0	6.0845	3.17805	0	11.4368	17.1757	0.038191	23.8992	0.825185	21.4623	0	3	0.371517	1	1628	0.004846	0.033345	0	0.087894	0
736	2017	0	1.76674	0	6.65929	3.21888	0	5.9345	17.1757	0.976255	24.2608	0.867698	22.48	0	7	1.01068	1	1830	0.127401	0.848854	0	0.038191	0
736	2018	0	0.544394	0	6.83411	3.2581	0	4.49617	17.1757	0.993958	24.4179	0.887533	22.9146	0	6	0.962927	1	2085	0.173247	0.820711	0	0.976255
737	2010	0	0.158895	0.000122236	8.96072	2.70805	1	1.25241	12.0037	0.106353	21.9669	0.855106	21.7418	0.00363169	21	3.06466	0	58	0.014453	0.0919	0		0
737	2011	0	0.0757238	0.000122236	8.88045	0	1	1.23877	12.2585	0.129806	22.0289	0.887533	21.8148	0.00266864	20	3.06466	0	71	0.021171	0.108635	0	0.106353	0
737	2012	0	-0.136521	9.97831e-05	8.78294	2.83321	1	1.30199	12.431	0.04915	21.9319	0.863874	21.668	0.00323454	9	1.45843	0	55	0.006203	0.042947	0	0.129806	0
737	2013	0	0.0675898	9.97831e-05	8.73069	2.89037	1	1.1824	12.4379	0.097421	21.901	0.887533	21.7334	0.00447503	9	1.48687	0	38	0.017175	0.080246	0	0.04915	0
737	2014	0	-0.0827112	6.98484e-05	8.74592	2.94444	1	1.21299	12.4718	0.096606	21.8402	0.887481	21.6471	0.00541154	7	1.12036	0	64	0.019051	0.077555	0	0.097421	0
737	2015	0	-0.145745	2.99348e-05	8.62425	2.99573	1	1.40028	12.5591	0.082234	21.8262	0.887533	21.4896	0.00645574	7	1.07296	0	82	0.014087	0.068147	0	0.096606	0
737	2016	0	-0.00771375	0	8.53562	3.04452	1	1.30971	12.5262	0.061381	21.7516	0.887533	21.4818	0.011389	6	0.747291	0	70	0.009833	0.051548	0	0.082234
737	2018	0	-0.0242378	0	7.47364	0	1	0.860471	13.0237	0.052234	21.1758	0.74911	21.3261	0.00670211	7	0.848691	0	79	0.008676	0.043558	0		0
737	2019	0	-0.335263	0	7.52779	0	1	1.29671	12.8435	0.037224	21.1776	0.747243	20.9177	0.00665604	2	0.295116	0	78	0.006157	0.031067	0	0.052234
738	2010	0	-0.0592253	0	8.94089	2.63906	1	2.54113	12.6258	0.082944	22.0709	0.393761	21.1383	0.0161752	11	1.95209	0	641	0.011098	0.071846	0		0
738	2011	0	0.293421	0	8.99032	2.70805	1	2.37562	12.7848	0.117387	22.2608	0.455341	21.3955	0.0131706	12	1.87676	0	781	0.014709	0.102678	0	0.082944	0
738	2012	0	0.134111	0	9.0645	2.77259	1	2.13191	12.6735	0.096513	22.2784	0.423271	21.5214	0.0667105	16	2.81146	0	928	0.016909	0.079604	0	0.117387	0
738	2013	0	0.175899	0	9.04806	2.83321	1	2.47614	13.1288	0.082199	22.5901	0.302078	21.6834	0.0614488	13	2.34445	0	836	0.0139	0.068299	0	0.096513	0
738	2014	0	-0.0138748	0	9.06716	2.89037	1	2.52887	13.0454	0.086673	22.5972	0.281929	21.6695	0.0575108	8	1.42526	0	925	0.012611	0.074062	0	0.082199	0
738	2015	0	0.00875455	1.78066e-05	9.03014	2.94444	1	2.6741	13.1554	0.13843	22.6618	0.277251	21.6782	0.0898869	8	1.42248	0	979	0.024779	0.113651	0	0.086673	0
738	2016	0	-0.0363762	1.78066e-05	9.01384	2.99573	1	2.73457	13.1415	0.095262	22.6471	0.23758	21.6411	0.108351	8	1.24224	0	1036	0.013908	0.081354	0	0.13843	0
738	2017	0	0.0197893	9.25245e-06	8.98782	3.04452	1	2.81037	13.1967	0.092319	22.694	0.24138	21.6607	0.100404	8	1.45852	0	1241	0.01298	0.079339	0	0.095262	0
738	2018	0	0.0755622	9.25245e-06	8.9548	3.09104	1	2.64272	13.2341	0.110123	22.7054	0.219198	21.7336	0.108247	5	0.641601	0	1413	0.021232	0.088891	0	0.092319	0
738	2019	0	0.126013	9.25245e-06	8.9301	3.13549	1	2.55308	13.3443	0.189607	22.7895	0.24671	21.8522	0.140385	8	1.30933	0	1332	0.037334	0.152273	0	0.110123
739	2010	0	0.11195	0.000232278	8.17329	2.63906	1	1.21275	12.3307	0.032189	21.3355	0.561648	21.1426	0.0479537	10	1.76523	0	510	0.006248	0.025941	0		0
739	2011	0	0.00886956	0.000232862	8.15565	2.70805	1	1.34362	12.4273	0.197787	21.4468	0.608746	21.1515	0.0750317	21	2.83401	0	531	0.02767	0.170117	0	0.032189	0
739	2012	0	1.26793	0.00013627	8.57791	2.77259	1	1.18021	12.874	0.257998	22.136	0.667519	21.9703	0.10562	11	1.62578	0	648	0.041615	0.216383	0	0.197787	0
739	2013	0	0.107814	5.69081e-05	8.70765	2.83321	1	1.20931	12.8846	0.0802	22.2628	0.601517	22.0727	0.109715	2	0.355809	0	573	0.015751	0.064449	0	0.257998	0
739	2014	0	0.0979097	4.04632e-05	8.75763	2.89037	1	1.19587	12.8138	0.109165	22.345	0.544443	22.1661	0.16621	6	1.53139	0	678	0.01537	0.093795	0	0.0802	0
739	2015	0	0.0248493	5.26023e-05	8.7791	2.94444	1	1.24366	12.8467	0.15625	22.4087	0.552026	22.1907	0.192479	7	1.58228	0	702	0.020969	0.135281	0	0.109165	0
739	2016	0	0.100105	5.26023e-05	8.83273	2.99573	1	1.17744	12.862	0.210259	22.4494	0.534345	22.2861	0.201184	10	1.77022	0	827	0.037216	0.173043	0	0.15625	0
739	2017	0	0.163358	5.11895e-05	8.72843	3.04452	1	1.0251	13.0492	0.258978	22.4622	0.464079	22.4374	0.242615	5	1.01153	0	737	0.026804	0.232174	0	0.210259	0
739	2018	0	0.148536	5.11895e-05	8.65887	3.09104	1	0.901883	13.1876	0.331518	22.4726	0.418463	22.5759	0.291706	10	1.58253	0	986	0.058612	0.272906	0	0.258978	0
739	2019	0	0.130844	5.11895e-05	8.65155	3.13549	1	0.904569	13.4474	0.217782	22.5985	0.422317	22.6988	0.339827	7	1.17332	0	1046	0.032558	0.185224	0	0.331518
751	2010	1	0.612014	2.66905e-05	9.31299	2.89037	1	1.20926	13.0569	0.460286	22.971	0.869179	22.781	0.00449496	9	2.25677	1	306	0.065453	0.394833	1		1
751	2011	1	-0.118665	2.44763e-05	9.29477	2.94444	1	1.06632	12.621	0.153415	22.7189	0.887533	22.6547	0.00261716	6	1.43301	0	614	0.024255	0.12916	1	0.460286
751	2013	3	-0.0575414	1.99004e-05	8.51679	0	1	0.87924	12.4785	0.138629	22.0265	0.502723	22.1552	0.000677499	2	0.295116	0	481	0.021806	0.116823	1		0
751	2014	0	0.0411015	1.99004e-05	8.91892	3.09104	1	0.763656	12.224	0.19185	21.9258	0.424323	22.1955	0.00188504	2	0.431034	0	384	0.028106	0.163744	0	0.138629	1
751	2015	1	-0.0531807	2.47307e-05	8.86078	3.13549	1	0.882681	12.4753	0.129542	22.016	0.44906	22.1408	0.00224544	4	0.644641	0	471	0.014237	0.115305	1	0.19185	0
751	2016	0	0.142051	4.36211e-06	8.81388	3.17805	1	0.879407	12.7435	0.173529	22.1452	0.483367	22.2737	0.00432025	6	0.971345	0	510	0.022351	0.151178	0	0.129542	0
751	2017	0	0.421397	2.76621e-06	8.79179	3.21888	1	0.620977	12.7446	0.314469	22.1488	0.428925	22.6253	0.00556746	2	0.295116	0	472	0.038239	0.27623	0	0.173529	0
751	2018	0	0.247496	2.05693e-06	8.71161	3.2581	1	0.558764	12.9639	0.289819	22.2644	0.47989	22.8464	0.00524388	4	0.587199	0	240	0.042922	0.246897	0	0.314469	0
751	2019	0	-0.0408415	1.63136e-06	8.70002	3.29584	1	0.571992	12.9396	0.260187	22.2461	0.426042	22.8047	0.00472885	5	0.835282	0	429	0.035958	0.224229	0	0.289819
755	2010	0	0.226681	0.000113993	7.94272	2.70805	1	2.26517	13.3875	0.175322	22.565	0.63691	21.7473	0.00694259	21	3.06466	0	46	0.027894	0.147428	0		0
755	2011	0	0.953383	0.000113993	7.92805	2.77259	1	1.328	13.6667	0.267766	22.7006	0.676658	22.4169	0.00984554	20	3.06466	0	75	0.030043	0.237723	0	0.175322	0
755	2012	0	0.316471	0.000113993	8.00903	2.83321	1	1.0031	13.3899	0.226679	22.695	0.726023	22.6919	0.106054	9	1.45843	0	68	0.043341	0.183338	0	0.267766	0
755	2013	0	-0.216958	7.12988e-05	7.97934	2.89037	1	1.19837	13.1797	0.209366	22.6283	0.77939	22.4473	0.0665766	9	1.48687	0	43	0.038105	0.171261	0	0.226679	0
755	2014	0	0.0272621	4.46486e-05	7.9704	0	1	1.02514	13.1565	0.335411	22.499	0.702814	22.4742	0.0737788	7	1.12036	0	48	0.055477	0.279934	0	0.209366	0
755	2015	0	0.289054	2.46577e-05	7.92335	2.99573	1	0.777998	13.2737	0.548366	22.4771	0.787332	22.7281	0.0712898	7	1.07296	0	68	0.05544	0.492926	0	0.335411	0
755	2016	0	-0.481136	1.84928e-05	7.81561	3.04452	1	1.33723	13.1572	0.10525	22.3626	0.887533	22.072	0.103744	6	0.747291	0	65	0.018513	0.086737	0	0.548366	0
755	2017	0	-0.405498	1.84928e-05	7.08506	0	1	0.875082	13.2794	0.261899	21.4185	0.651815	21.552	0.0813897	4	0.517397	0	85	0.029647	0.232252	0	0.10525	0
755	2018	0	-0.29842	1.84928e-05	6.13773	3.13549	1	5.71356	14.5573	0.035715	22.9404	0.886016	21.1975	0.00410772	7	0.848691	0	71	0.006118	0.029597	0	0.261899	0
755	2019	0	-0.449605	0	6.02345	3.17805	0	9.67084	14.1989	0.034615	22.8695	0.857906	20.6004	0	2	0.295116	0	97	0.004832	0.029783	0	0.035715
756	2010	0	0.12589	4.63687e-05	8.68322	2.89037	1	1.04794	12.188	0.094049	21.7311	0.374158	21.6842	0.022368	9	1.31043	0	422	0.018217	0.075832	0		0
756	2011	0	0.123667	1.2357e-05	8.70185	2.94444	1	1.02269	12.1534	0.102285	21.8233	0.417567	21.8008	0.034492	12	1.66113	0	634	0.01252	0.089765	0	0.094049	0
756	2012	0	0.0115715	2.80115e-06	8.71045	2.99573	1	1.22102	12.3492	0.093538	22.012	0.510238	21.8123	0.09773	10	1.54345	0	819	0.017033	0.076505	0	0.102285	1
756	2013	1	0.0666775	2.10141e-06	8.7149	3.04452	1	1.21444	12.3397	0.140666	22.0712	0.533215	21.8769	0.07657	4	0.767754	0	712	0.023632	0.117034	1	0.093538	0
756	2014	0	0.132537	0	8.79513	3.09104	1	1.18258	12.3082	0.146703	22.169	0.549634	22.0013	0.08483	3	0.666519	0	553	0.015257	0.131446	0	0.140666	3
756	2015	3	0.00202895	2.60216e-05	8.75589	3.13549	1	1.24884	12.469	0.11152	22.2256	0.55832	22.0034	0.117846	9	1.9084	0	331	0.020152	0.091368	1	0.146703	0
756	2016	0	0.116187	2.60216e-05	8.75558	3.17805	1	1.1763	12.5045	0.159546	22.2757	0.559729	22.1133	0.106882	6	1.19451	1	411	0.020135	0.139411	0	0.11152	1
756	2017	1	0.124722	2.4877e-05	8.76155	3.21888	1	1.16784	12.6598	0.18709	22.386	0.510879	22.2308	0.158027	6	1.16686	0	395	0.024322	0.162768	1	0.159546	0
756	2018	0	0.153276	2.4877e-05	8.75731	3.2581	1	1.136	12.82	0.176413	22.501	0.527302	22.3734	0.186976	9	1.20887	0	320	0.028156	0.148257	0	0.18709	0
756	2019	0	0.076452	2.4877e-05	8.7639	3.29584	1	1.14806	12.8466	0.198525	22.5852	0.5167	22.4471	0.235401	5	0.658762	0	308	0.023088	0.175437	0	0.176413
758	2010	0	0.287321	6.81975e-05	9.09302	2.63906	0	1.6427	13.1181	0.264557	23.0037	0.608447	22.5074	0	16	2.37318	0	1055	0.048626	0.215931	0		0
758	2011	0	0.682264	6.81988e-05	9.12446	2.70805	0	1.22965	13.4384	0.477298	23.2343	0.659839	23.0275	0	9	1.24948	0	1356	0.079995	0.397303	0	0.264557	0
758	2012	0	0.448173	6.81988e-05	9.10554	2.77259	0	1.06313	13.8435	1.03697	23.459	0.708691	23.3978	0.0136511	15	2.15889	0	1469	0.120288	0.916681	0	0.477298	0
758	2013	0	0.231619	6.90269e-05	9.10498	2.83321	0	0.946648	13.9332	0.692144	23.5513	0.628521	23.6062	0.0052675	9	1.39557	0	1543	0.135314	0.55683	0	1.03697	0
758	2014	0	0.0200346	6.90269e-05	9.10454	2.89037	0	1.05166	14.0576	0.978747	23.6764	0.667121	23.626	0.0069418	3	0.485515	0	1533	0.118624	0.860123	0	0.692144	0
758	2015	0	0.0758941	0.000141435	9.085	2.94444	0	1.15647	14.355	0.713042	23.8445	0.722136	23.6991	0.00583009	8	1.34161	0	1626	0.090129	0.622913	0	0.978747	0
758	2016	0	-0.0251199	0.000141435	8.99603	2.99573	0	1.24172	14.5049	1.25831	23.8902	0.720032	23.6737	0.00545186	14	1.96906	0	1909	0.173646	1.08466	0	0.713042	0
758	2017	0	-0.192891	0.000111046	8.94546	3.04452	0	1.44961	14.5122	0.520101	23.8307	0.699863	23.4594	0.0273823	9	1.5795	0	2072	0.09497	0.425131	0	1.25831	0
758	2018	0	-0.0405318	0.0001015	8.83273	3.09104	0	1.6956	14.6083	0.761088	23.9461	0.631172	23.418	0.00628908	13	1.78989	0	2303	0.11774	0.643348	0	0.520101	0
758	2019	0	-0.251592	6.19353e-05	8.75463	3.13549	0	2.28363	14.6081	0.368561	23.954	0.663049	23.1282	0.00637735	11	1.50479	1	2327	0.052704	0.315857	0	0.761088
761	2010	0	0.283444	4.27296e-06	10.1197	2.63906	1	0.78515	13.3194	2.05108	24.3032	0.58058	24.5451	0	9	2.25677	1	308	0.273409	1.77767	0		0
761	2011	0	0.103837	0	10.1061	2.70805	1	0.814156	13.6237	1.35014	24.4383	0.621051	24.6439	0.0036772	6	1.43301	1	597	0.240326	1.10982	0	2.05108	1
761	2012	1	-0.115802	0	10.0892	2.77259	1	0.859495	13.5073	1.93229	24.3694	0.600391	24.5208	2.61634	3	0.637891	1	465	0.356507	1.57578	1	1.35014	0
761	2013	0	-0.0955869	0	10.0812	2.83321	1	1.06747	13.6903	1.36482	24.4856	0.635808	24.4203	2.61634	2	0.295116	1	460	0.253993	1.11083	0	1.93229	0
761	2014	0	0.0270955	2.4155e-05	10.0266	2.89037	1	1.18706	13.9289	1.68336	24.6186	0.67792	24.4471	2.55078	2	0.431034	1	413	0.278428	1.40493	0	1.36482	0
761	2015	0	-0.293767	1.80265e-05	9.97646	2.94444	1	1.51987	13.6281	1.06909	24.5179	0.720229	24.0993	1.53159	4	0.644641	1	484	0.152239	0.916856	0	1.68336	0
761	2016	0	0.00931077	0	9.93939	2.99573	1	1.83559	14.0629	1.60129	24.7159	0.754481	24.1085	1.4374	6	0.971345	1	499	0.269977	1.33131	0	1.06909	0
761	2017	0	0.371938	0	9.89551	3.04452	1	1.55521	14.3894	1.35603	24.8664	0.764294	24.4248	1.3904	2	0.295116	1	460	0.201777	1.15425	0	1.60129	0
761	2018	0	0.238818	0	9.82206	3.09104	1	1.18833	14.4062	1.54006	24.8115	0.670324	24.6389	1.49578	4	0.587199	1	244	0.158164	1.3819	0	1.35603	1
761	2019	1	0.0510042	0	9.77463	3.13549	1	1.1515	14.3683	2.18637	24.8297	0.67047	24.6887	1.28708	5	0.835282	1	462	0.390486	1.79589	1	1.54006
762	2011	0	0.187276	3.66984e-05	7.51698	2.89037	0	4.74443	13.823	0.030558	21.6944	0.134656	20.1374	0	8	1.00251	0	1269	0.005919	0.024639	0		0
762	2012	0	-0.0828864	0.000236178	7.11639	2.94444	0	4.92941	14.1481	0.023643	21.6461	0.173278	20.0509	0.0019875	4	0.727141	0	1467	0.002818	0.020825	0	0.030558	0
762	2013	0	0.408035	2.2892e-05	7.14677	2.99573	0	3.60452	14.0997	0.049533	21.6753	0.187615	20.3931	0.0112318	5	0.767695	0	1513	0.005914	0.043619	0	0.023643	0
762	2014	0	-0.283984	5.71543e-05	7.04491	3.04452	0	5.17509	14.2049	0.022863	21.7029	0.254193	20.0591	0.00190242	2	0.344175	0	1518	0.003866	0.018997	0	0.049533	0
762	2015	0	0.76981	6.95499e-05	7.04839	3.09104	0	2.63757	14.0634	0.049618	21.5998	0.158811	20.6299	0.00142151	4	0.889284	0	1623	0.008088	0.04153	0	0.022863	0
762	2016	0	-0.236343	6.35614e-05	7.00125	3.13549	0	4.19999	14.279	0.05012	21.7954	0.141493	20.3603	4.69106e-06	3	0.51511	0	1649	0.005929	0.044191	0	0.049618	0
762	2017	0	-0.0403343	6.07293e-05	6.94986	3.17805	0	4.65415	14.4461	0.024849	21.8569	0.164759	20.3191	0	3	0.70922	0	1796	0.003536	0.021313	0	0.05012	0
762	2018	0	-0.251389	6.03453e-05	6.83411	3.21888	0	5.60693	14.4176	0.021566	21.7536	0.14416	20.0296	0	3	0.43535	0	2089	0.002873	0.018693	0	0.024849	0
762	2019	0	0.313972	6.07293e-05	6.82329	3.2581	0	4.36093	14.5346	0.030028	21.7753	0.140264	20.3026	0	5	0.886997	0	2040	0.00533	0.024698	0	0.021566
766	2010	0	0.00846377	5.63677e-06	6.63857	2.89037	1	5.32232	13.4475	0.005014	20.6208	0.339804	18.9489	0	6	1.24714	0	318	0.000606	0.004408	0		0
766	2011	0	0.0700764	4.22702e-06	6.79682	2.94444	1	4.84827	13.2541	0.007118	20.5952	0.309937	19.0166	0	8	1.45322	0	349	0.001079	0.006039	0	0.005014	0
766	2012	0	-0.296595	4.22702e-06	6.81564	2.99573	1	7.01063	13.2485	0.004486	20.6122	0.30762	18.6648	0.00689849	7	1.14698	0	490	0.000666	0.00382	0	0.007118	0
766	2013	0	0.157733	4.22702e-06	6.80128	3.04452	1	7.49072	13.2526	0.007876	20.8249	0.444368	18.8112	0.00642205	4	0.834899	0	459	0.001197	0.006679	0	0.004486	0
766	2014	0	0.410287	4.22702e-06	6.77079	3.09104	1	6.1684	13.1985	0.009649	20.9745	0.487007	19.155	0.00206976	6	1.01317	0	481	0.001751	0.007898	0	0.007876	0
766	2015	0	-0.0520885	0	6.76504	3.13549	1	12.347	13.6527	0.009173	22.1477	0.459446	19.1015	0.0079322	2	0.338352	0	594	0.001609	0.007564	0	0.009649	0
766	2016	0	2.67308	0	7.69621	3.17805	1	6.23882	13.3389	0.051898	22.3916	0.215342	20.5608	0.0421586	5	0.808016	1	652	0.005392	0.046506	0	0.009173	0
766	2017	0	0.789719	0	7.76896	3.21888	1	3.76416	13.5007	0.12127	22.4684	0.228451	21.1429	0.0603921	2	0.405515	1	602	0.014249	0.107021	0	0.051898	0
766	2018	0	0.376716	0	7.66388	3.2581	1	2.86318	13.5895	0.138328	22.5145	0.208321	21.4626	0.0743179	14	1.93157	1	651	0.022257	0.116071	0	0.12127	0
766	2019	0	-0.056023	3.98347e-05	7.65728	3.29584	1	2.3761	13.5892	0.05938	22.2704	0.432534	21.405	0.0878057	2	0.295116	0	663	0.006757	0.052623	0	0.138328
767	2010	0	0.0529066	9.33955e-06	7.89952	2.89037	0	2.86256	13.3713	0.175153	23.2215	0.872932	22.1698	0	21	3.06466	0	52	0.032333	0.14282	0		0
767	2011	0	-0.0341653	1.05868e-05	7.87626	2.94444	0	2.95571	13.3647	0.15022	23.2188	0.887533	22.135	0	20	3.06466	0	77	0.018823	0.131397	0	0.175153	0
767	2012	0	0.203415	1.05868e-05	7.86096	0	0	2.49272	13.6555	0.197634	23.2336	0.887533	22.3202	0	9	1.45843	0	72	0.036602	0.161032	0	0.15022	0
767	2013	0	0.853287	6.66227e-06	8.88253	3.04452	0	3.33064	13.893	0.514607	24.1403	0.825965	22.9371	0	9	1.48687	0	40	0.094945	0.419662	0	0.197634	0
767	2014	0	0.193607	5.17895e-06	9.01578	3.09104	0	2.77415	13.5575	0.274479	24.1345	0.798957	23.1141	0	7	1.12036	0	37	0.044822	0.229657	0	0.514607	0
767	2015	0	-0.167112	5.17895e-06	9.07521	3.13549	0	3.64891	13.3973	0.396585	24.2257	0.775692	22.9313	0	7	1.07296	0	76	0.064921	0.331664	0	0.274479	0
767	2016	0	-0.0922592	5.42454e-06	9.08114	3.17805	0	5.49713	14.1355	0.539081	24.5387	0.767856	22.8345	0	6	0.747291	0	67	0.088409	0.450672	0	0.396585	2
767	2017	2	0.152853	2.71633e-06	9.07441	3.21888	0	5.08463	14.1232	0.455605	24.6029	0.834438	22.9767	0	4	0.517397	0	81	0.05203	0.403575	1	0.539081	1
767	2018	1	0.17957	2.03709e-06	9.04275	3.2581	0	4.48694	14.3151	0.345463	24.643	0.839973	23.1419	0.000232127	7	0.848691	0	80	0.050956	0.294507	1	0.455605	0
767	2019	0	0.0707885	2.80311e-06	9.00663	3.29584	0	4.23584	14.136	0.470587	24.6538	0.843162	23.2103	0.000186888	2	0.295116	0	79	0.089506	0.381081	0	0.345463
768	2010	0	0.280898	7.89871e-05	9.60535	2.63906	1	1.91738	13.9749	0.965143	23.7289	0.506343	23.0779	0.0182111	20	3.06466	1	170	0.171699	0.793444	0		0
768	2011	0	-0.158467	7.76552e-05	9.6343	2.70805	1	2.38794	13.9737	0.713588	23.7758	0.522837	22.9054	0.00723035	12	2.09424	1	190	0.085202	0.628386	0	0.965143	0
768	2012	0	0.758335	5.79916e-05	10.3939	2.77259	1	1.88322	13.4995	1.64415	24.1027	0.584421	23.4698	0.115452	7	1.26697	1	189	0.239881	1.40427	0	0.713588	0
768	2013	0	0.108923	4.14495e-06	10.4002	2.83321	1	1.85766	13.5823	1.07759	24.1925	0.615896	23.5731	0.125186	8	1.35616	1	272	0.112931	0.964654	0	1.64415	0
768	2014	0	0.22634	1.16812e-05	10.401	2.89037	1	1.60613	13.632	1.25749	24.251	0.620594	23.7772	0.186413	3	0.590784	1	256	0.240936	1.01656	0	1.07759	0
768	2015	0	0.137639	8.05448e-06	10.4239	2.94444	1	1.55351	13.7079	0.894821	24.3466	0.547784	23.9061	0.136486	8	1.47574	1	248	0.098878	0.795943	0	1.25749	0
768	2016	0	0.0831855	1.19553e-05	10.5168	2.99573	1	1.5013	13.6451	1.83157	24.3924	0.548585	23.986	0.43968	8	1.32363	1	278	0.34635	1.48522	0	0.894821	0
768	2017	0	0.189772	8.92133e-06	10.4058	3.04452	1	1.31081	13.808	1.8103	24.4304	0.566791	24.1598	0.815199	5	0.873057	1	279	0.339612	1.47068	0	1.83157	0
768	2018	0	0.0768773	7.11539e-06	10.392	3.09104	1	1.43113	14.0009	2.31529	24.5923	0.596783	24.2339	0.627098	4	0.686577	1	617	0.237549	2.07775	0	1.8103	0
768	2019	0	0.0247975	7.11539e-06	10.2827	3.13549	1	1.42172	14.1412	1.66484	24.6102	0.659529	24.2584	0.132982	3	0.67858	1	393	0.221257	1.44358	0	2.31529
777	2010	0	0.0434552	0.000256589	7.04491	2.63906	1	2.41399	13.6377	0.034785	21.0839	0.346502	20.2026	0.0233951	11	1.95209	0	624	0.004153	0.030632	0		0
777	2011	0	0.22512	0.000256589	7.1452	2.70805	1	2.14116	13.604	0.039593	21.167	0.377679	20.4057	0.0260763	12	1.87676	0	813	0.005444	0.034149	0	0.034785	0
777	2012	0	0.115702	0.000231604	7.17702	2.77259	1	2.13509	13.6111	0.021606	21.2737	0.409436	20.5152	0.0249712	16	2.81146	0	913	0.002485	0.019121	0	0.039593	0
777	2013	0	0.159439	0.000231604	7.12609	2.83321	1	1.94475	13.7029	0.023886	21.3282	0.420844	20.6631	0.030645	13	2.34445	0	940	0.003432	0.020454	0	0.021606	0
777	2014	0	0.105193	0.000199534	7.10743	2.89037	1	1.75087	13.7179	0.02699	21.3232	0.390611	20.7631	0.0461938	8	1.42526	0	942	0.004434	0.022556	0	0.023886	0
777	2015	0	-0.00554078	0.000162799	7.20638	2.94444	1	1.83731	13.6908	0.031664	21.3659	0.382072	20.7576	0.0386999	8	1.42248	0	1025	0.003189	0.028475	0	0.02699	0
777	2016	0	-0.0654707	0.000125503	6.95368	2.99573	1	1.98957	13.9808	0.034248	21.3778	0.330283	20.6899	0.0382314	8	1.24224	0	995	0.004356	0.029892	0	0.031664	0
777	2017	0	-0.0964605	3.83994e-05	7.0934	3.04452	1	2.3645	13.969	0.039488	21.449	0.377156	20.5884	0.0394654	8	1.45852	0	1099	0.006658	0.03283	0	0.034248	0
777	2018	0	0.403337	3.83994e-05	7.02643	3.09104	1	1.83934	14.0952	0.052089	21.5367	0.398286	20.9273	0.0423166	5	0.641601	0	1486	0.007673	0.044416	0	0.039488	0
777	2019	0	0.0322666	3.83994e-05	7.04141	3.13549	1	1.9106	14.1078	0.03963	21.6065	0.391127	20.959	0.0447106	8	1.30933	0	1517	0.005802	0.033828	0	0.052089
778	2010	0	0.493586	0.000679793	9.77792	2.63906	0	0.709902	13.7257	0.954105	24.0082	0.548247	24.3508	0.0262331	11	1.70147	1	202	0.124606	0.829499	0		0
778	2011	0	0.396242	0.000705616	9.96829	2.70805	0	0.622845	13.6248	1.60278	24.2111	0.589636	24.6846	0.000871898	9	1.39882	1	151	0.199547	1.40324	0	0.954105	1
778	2012	1	0.119721	0.000699216	9.99347	2.77259	0	0.683555	13.6965	2.07676	24.4172	0.651748	24.7977	1.12447	16	2.16538	1	168	0.376309	1.70045	1	1.60278	0
778	2013	0	0.0713768	0.000458349	9.96454	2.83321	0	0.811638	14.0192	2.76375	24.6579	0.662497	24.8666	1.35406	6	0.790826	1	157	0.469285	2.29446	0	2.07676	1
778	2014	1	-0.0352486	0.000444061	9.95299	2.89037	0	0.876338	14.0343	2.45607	24.6987	0.667699	24.8307	0.935817	11	1.65913	1	140	0.470583	1.98549	1	2.76375	0
778	2015	0	-0.177037	0.000443547	9.84182	2.94444	0	1.0168	14.0209	1.32444	24.6526	0.640095	24.6359	0.839519	15	2.331	1	175	0.233367	1.09108	0	2.45607	0
778	2016	0	0.0425588	0.000134406	9.82211	2.99573	0	0.944631	14.0547	1.26282	24.6206	0.625549	24.6776	0.891934	9	1.07028	1	186	0.216573	1.04624	0	1.32444	2
778	2017	2	-0.208848	0.000105604	9.64995	3.04452	0	1.1882	14.2316	1.05245	24.6158	0.579449	24.4433	0.984421	5	0.728651	1	179	0.149237	0.903212	1	1.26282	1
778	2018	1	-0.0174295	9.88386e-05	9.66833	3.09104	0	1.27842	14.3382	1.15382	24.6714	0.581242	24.4257	0.977884	9	1.22233	1	206	0.228802	0.925014	1	1.05245	0
778	2019	0	0.0084491	9.88386e-05	9.67978	3.13549	0	1.21214	14.2012	1.13133	24.6265	0.548986	24.4341	0.827753	8	1.24844	1	189	0.195267	0.936061	0	1.15382
782	2010	0	0.522935	1.84444e-05	8.15794	2.94444	1	0.623255	12.8788	0.177078	21.6089	0.602127	22.0817	0.0441556	13	1.56025	0	806	0.028368	0.14871	0		0
782	2011	0	0.178784	1.84444e-05	8.16622	2.99573	1	0.515458	12.8036	0.168674	21.5835	0.543669	22.2462	0.108171	16	1.95623	0	938	0.028253	0.140421	0	0.177078	0
782	2012	0	-0.168859	1.47585e-05	7.91717	3.04452	1	0.552012	12.8119	0.132847	21.467	0.480951	22.0612	0.100418	9	1.29889	0	1109	0.016367	0.11648	0	0.168674	0
782	2013	0	-0.0291791	1.10528e-05	8.20849	3.09104	1	0.707562	12.9583	0.181283	21.6857	0.584809	22.0316	0.0872266	11	1.44092	0	1150	0.035332	0.145951	0	0.132847	0
782	2014	0	-0.0909361	8.46556e-06	8.09377	3.13549	1	0.756144	12.8923	0.11287	21.6568	0.496837	21.9363	0.0916264	15	2.06242	0	1112	0.018443	0.094427	0	0.181283	0
782	2015	0	-0.153557	1.12868e-05	8.09407	3.17805	1	0.806931	12.6899	0.114876	21.5551	0.433064	21.7696	0.0911775	12	1.48038	0	1336	0.015554	0.099322	0	0.11287	0
782	2016	0	-0.150045	1.12868e-05	8.04431	3.21888	1	1.05147	13.0146	0.115521	21.6572	0.524044	21.607	0.0779764	19	2.06544	0	1269	0.014082	0.101439	0	0.114876	0
782	2017	0	0.470598	0.00333392	8.00269	3.2581	1	0.740295	13.1596	0.097036	21.692	0.530245	21.9927	0.133533	15	1.66039	0	1639	0.009898	0.087138	0	0.115521	0
782	2018	0	0.0715364	1.12868e-05	7.95928	3.29584	1	0.75878	13.182	0.096019	21.7857	0.488762	22.0618	0.126446	9	1.02157	0	1589	0.014643	0.081376	0	0.097036	0
782	2019	0	-0.216806	1.12868e-05	7.93809	3.3322	1	0.891853	12.9984	0.135887	21.7029	0.450844	21.8174	0.105056	6	0.633513	0	2022	0.022054	0.113833	0	0.096019
786	2010	2	0.334058	0.000145449	8.20166	2.63906	0	1.6839	13.2887	0.215462	22.7189	0.562323	22.1978	0.0247382	16	2.37318	1	1062	0.028915	0.186547	1		4
786	2011	4	0.366221	0.000145449	8.30103	2.70805	0	1.42647	13.274	0.190174	22.8651	0.560453	22.5099	0.0256461	9	1.24948	1	1305	0.022003	0.168171	1	0.215462	0
786	2012	0	0.119956	0.000132226	9.37093	2.77259	0	1.40884	12.2885	0.279837	22.9659	0.526314	22.6232	0.0835375	15	2.15889	1	1569	0.047684	0.232153	0	0.190174	4
786	2013	4	0.120405	0.000132226	9.33741	2.83321	0	1.41373	12.525	0.302418	23.0831	0.487038	22.7368	0.0971913	9	1.39557	1	1530	0.058851	0.243567	1	0.279837	1
786	2014	1	0.107469	9.95006e-05	9.35816	2.89037	0	1.61212	12.9804	0.356707	23.3165	0.362489	22.8389	0.140723	3	0.485515	1	1604	0.055183	0.301524	1	0.302418	1
786	2015	1	-0.0896746	0	9.27753	2.94444	0	1.80162	12.8996	0.346814	23.3337	0.319232	22.745	0.136185	8	1.34161	1	1674	0.034889	0.311925	1	0.356707	0
786	2016	0	0.0801067	0	9.23815	2.99573	0	1.75934	13.0407	0.444144	23.387	0.270822	22.822	0.216376	14	1.96906	1	1921	0.081634	0.36251	0	0.346814	5
786	2017	5	0.368837	0	9.2511	3.04452	0	1.44305	13.1825	0.50135	23.5027	0.224386	23.136	0.264599	9	1.5795	1	2007	0.088889	0.412461	1	0.444144	2
786	2018	2	0.12545	0	9.27087	3.09104	0	1.42524	13.1844	0.50627	23.6085	0.193719	23.2542	0.365582	13	1.78989	1	2382	0.064549	0.441721	1	0.50135	24
786	2019	24	0.0603348	0	9.35245	3.13549	0	1.61102	13.2169	0.543945	23.7896	0.322458	23.3128	0.421264	11	1.50479	1	2470	0.095952	0.447993	1	0.50627
788	2010	0	0.477176	4.54988e-06	8.01797	2.89037	1	1.52347	12.8731	0.05532	21.4059	0.570731	20.9849	0.00846209	9	1.26139	0	881	0.010373	0.044947	0		0
788	2011	0	0.505419	3.33564e-06	8.07993	2.94444	1	1.40404	12.9402	0.066353	21.7334	0.621211	21.394	0.0115901	10	1.3328	0	1157	0.007405	0.058948	0	0.05532	0
788	2012	0	-0.00396183	3.33564e-06	7.91571	2.99573	1	1.86897	13.3472	0.09694	22.0154	0.697721	21.39	0.0327477	12	1.66806	0	1317	0.009956	0.086984	0	0.066353	0
788	2013	0	0.189189	3.33564e-06	7.97728	3.04452	1	1.82565	13.4745	0.089077	22.1652	0.721491	21.5633	0.0332769	7	1.04696	0	1388	0.013611	0.075466	0	0.09694	0
788	2014	0	-0.0218659	3.33564e-06	7.97419	3.09104	1	2.0355	13.5392	0.083754	22.2519	0.75428	21.5412	0.0650413	9	1.33452	0	1380	0.014716	0.069038	0	0.089077	0
788	2015	0	-0.112582	3.33564e-06	6.77537	3.13549	1	1.5536	15.0043	0.063175	21.8623	0.638146	21.4218	0.0129821	10	1.39606	0	1474	0.011763	0.051412	0	0.083754	0
788	2016	0	0.0296093	3.33564e-06	6.71538	3.17805	1	0.986244	14.5924	0.077449	21.4371	0.442488	21.4509	0.00516615	3	0.371517	0	1635	0.012415	0.065034	0	0.063175	0
788	2017	0	0.036544	4.44976e-06	6.73459	3.21888	1	0.967389	14.5986	0.093068	21.4537	0.435803	21.4868	0.0132752	7	1.01068	0	1819	0.013951	0.079117	0	0.077449	0
788	2018	0	0.0791635	0	6.69084	3.2581	1	0.925227	14.6723	0.118676	21.4853	0.43586	21.563	0.0181455	6	0.962927	0	2069	0.014241	0.104435	0	0.093068	0
788	2019	0	0.0834631	0	6.73459	3.29584	1	0.980542	14.78	0.094406	21.6235	0.493412	21.6432	0.030874	7	1.03796	0	2148	0.018674	0.075732	0	0.118676
789	2010	0	0.342581	6.41864e-05	8.46295	2.63906	0	1.71212	12.795	0.221208	22.6083	0.645621	22.0706	0	6	0.903887	1	866	0.028293	0.192915	0		0
789	2011	0	0.468277	6.41864e-05	8.69064	2.70805	0	1.24416	12.784	0.274413	22.6731	0.628698	22.4547	0	12	1.82399	1	1138	0.04536	0.229053	0	0.221208	0
789	2012	0	-0.175299	6.21458e-05	8.76218	2.77259	0	1.54362	12.7492	0.226336	22.6961	0.602432	22.2619	0	10	1.7313	1	1300	0.035263	0.191073	0	0.274413	0
789	2013	0	0.326412	6.21458e-05	8.83637	2.83321	0	1.26974	12.7884	0.376806	22.7832	0.547725	22.5444	0	9	1.66759	1	1337	0.05637	0.320436	0	0.226336	0
789	2014	0	0.0815272	3.19337e-05	8.90449	2.89037	0	1.3223	12.8995	0.226326	22.9022	0.5243	22.6228	0	7	1.221	1	1304	0.045265	0.181061	0	0.376806	0
789	2015	0	-0.164562	3.19337e-05	8.95558	2.94444	0	1.61347	12.8887	0.222302	22.9214	0.546393	22.443	0	10	1.56006	1	1409	0.042882	0.17942	0	0.226326	0
789	2016	0	0.0133866	3.19337e-05	8.95674	2.99573	0	1.49891	12.7741	0.244285	22.861	0.482544	22.4563	0	7	1.04244	1	1530	0.047758	0.196527	0	0.222302	0
789	2017	0	0.253818	3.19337e-05	8.95828	3.04452	0	1.18047	12.7711	0.390674	22.8484	0.446705	22.6825	0	13	1.98443	1	1334	0.050631	0.340043	0	0.244285	0
789	2018	0	0.438933	3.19337e-05	8.87543	3.09104	0	0.984922	13.3265	0.356227	23.0312	0.393845	23.0464	0.00355367	11	1.55258	1	1515	0.050477	0.30575	0	0.390674	0
789	2019	0	0.115886	3.16163e-05	8.83637	3.13549	0	1.0365	13.4154	0.409779	23.1919	0.362792	23.156	0.0141765	10	1.29199	1	1603	0.064335	0.345444	0	0.356227
790	2010	0	0.283965	0.0223021	6.9976	3.13549	0	1.57343	12.8064	0.023119	20.4612	0.401104	20.0079	0.00856654	12	1.98151	0	336	0.003745	0.019374	0		0
790	2011	0	0.127759	0.0203826	6.89366	3.17805	0	1.56356	13.1777	0.031575	20.5751	0.428828	20.1282	0.00438506	12	1.66991	0	421	0.00598	0.025595	0	0.023119	0
790	2012	0	0.0526177	0.0152275	6.77537	3.21888	0	1.5707	13.351	0.042794	20.631	0.401343	20.1795	0.0335841	13	1.83409	0	434	0.006381	0.036413	0	0.031575	0
790	2013	0	0.133118	0.0125126	6.90375	3.2581	0	1.53816	13.304	0.030311	20.735	0.421391	20.3044	0.0316455	7	1.1127	0	424	0.003513	0.026798	0	0.042794	0
790	2014	0	-0.197007	0.00795432	7.01481	3.29584	0	2.01157	13.2992	0.03215	20.7839	0.404916	20.085	0.0322538	4	0.742666	0	211	0.006417	0.025733	0	0.030311	0
790	2015	0	-0.122875	0.00735993	6.7178	3.3322	1	1.99832	13.4092	0.027088	20.6462	0.369928	19.9539	0.032317	8	1.40895	0	201	0.004879	0.022209	0	0.03215	0
790	2016	0	0.241484	0.0013226	6.67077	3.3673	1	1.89681	13.7684	0.033961	20.8104	0.38971	20.1702	0.036896	7	1.09495	0	239	0.004238	0.029723	0	0.027088	0
790	2017	0	0.0273902	0.00132399	6.65673	3.4012	1	2.24395	14.0952	0.028509	21.0055	0.367401	20.1972	0.0374039	7	1.3346	0	262	0.002942	0.025567	0	0.033961	0
790	2018	0	0.0718654	1.39204e-06	6.55393	3.43399	1	1.71152	13.9295	0.031784	20.804	0.229271	20.2666	0.0363964	11	1.66945	0	513	0.004342	0.027442	0	0.028509	0
790	2019	0	0.176697	1.39204e-06	6.54822	3.43399	1	1.52748	14.0174	0.034231	20.853	0.226426	20.4294	0.0295261	5	0.902039	0	567	0.006689	0.027542	0	0.031784
791	2010	0	0.210348	0.000169228	6.40688	2.63906	1	2.47993	12.776	0.009165	20.3914	0.514789	19.4832	0.00109974	21	2.48025	1	67	0.0013	0.007865	0		0
791	2011	0	0.140987	0.000159937	6.35784	2.70805	1	2.2656	12.9579	0.136827	20.4329	0.550087	19.6151	0.000544152	13	1.87239	1	57	0.02638	0.110447	0	0.009165	0
791	2012	0	2.67308	1.38183e-05	7.49387	2.77259	0	8.38814	13.0519	0.184147	23.2981	0.741722	21.1713	0.00190838	20	3.06466	1	95	0.031857	0.15229	0	0.136827	0
791	2013	0	0.0226336	0	7.42536	2.83321	0	8.23365	12.6733	0.032442	23.3019	0.722607	21.1937	0	18	2.78983	1	88	0.004519	0.027923	0	0.184147	0
791	2014	0	-0.0832742	0	7.44833	2.89037	0	9.28283	12.8882	0.049782	23.3349	0.722105	21.1067	0	18	2.8103	1	106	0.005984	0.043798	0	0.032442	0
791	2015	0	-0.0966054	7.61606e-05	7.4495	2.94444	0	10.1032	12.792	0.044319	23.318	0.718553	21.0051	0	11	1.40396	1	96	0.008403	0.035916	0	0.049782	0
791	2016	0	0.200594	5.66353e-05	7.54908	2.99573	0	11.8944	13.4777	0.053387	23.664	0.727771	21.188	0	11	1.43322	1	106	0.005451	0.047936	0	0.044319	0
791	2017	0	0.195791	4.6338e-05	7.50053	3.04452	0	9.98971	13.8182	0.081632	23.6683	0.695013	21.3668	0	4	0.536985	1	103	0.014547	0.067085	0	0.053387	0
791	2018	0	0.211648	3.60406e-05	7.6406	3.09104	0	8.30046	13.7953	0.088639	23.6751	0.676219	21.5588	0	5	0.64433	1	118	0.013296	0.075343	0	0.081632	0
791	2019	0	-0.0166258	2.57433e-05	7.61135	3.13549	0	8.37018	14.0067	0.070776	23.6667	0.624135	21.542	0	4	0.562035	1	107	0.014106	0.05667	0	0.088639
792	2010	0	0.0858557	9.67442e-05	8.23456	2.63906	1	2.15278	14.3939	0.166766	23.0897	0.444052	22.323	0	17	2.97984	0	13	0.019495	0.147271	0		0
792	2011	0	0.368755	2.54774e-05	9.30991	2.70805	1	4.33359	13.5812	0.177444	24.1033	0.492258	22.6369	0.00292609	14	2.41005	0	16	0.033555	0.143889	0	0.166766	0
792	2012	0	0.220322	2.54774e-05	9.5545	2.77259	1	5.13131	13.6847	0.350979	24.4714	0.583211	22.836	0.0038502	8	1.54979	0	14	0.0358	0.315179	0	0.177444	0
792	2013	0	-0.021308	2.56031e-05	9.7515	2.83321	1	6.64651	13.3972	0.438939	24.7086	0.665331	22.8145	0.00832854	10	2.2748	0	18	0.04486	0.394079	0	0.350979	0
792	2014	0	0.293998	3.6328e-06	9.81787	2.89037	1	6.48243	13.3336	0.732821	24.9413	0.716052	23.0722	0.00549552	7	1.15473	0	32	0.089771	0.64305	0	0.438939	0
792	2015	0	0.0389388	3.6492e-06	9.7974	2.94444	1	7.41698	13.7483	0.387168	25.1142	0.696674	23.1104	0.00783775	7	1.19129	0	28	0.046499	0.340669	0	0.732821	2
792	2016	2	-0.0476083	3.00313e-06	9.77144	2.99573	1	8.00316	13.6616	0.320012	25.1415	0.682063	23.0616	0.0111347	11	1.58001	0	60	0.061506	0.258506	1	0.387168	0
792	2017	0	0.128835	3.00313e-06	9.76652	3.04452	1	7.04468	13.7548	0.534114	25.1351	0.730204	23.1828	0.0226176	3	0.613622	0	64	0.091761	0.442353	0	0.320012	0
792	2018	0	0.529115	0	9.74067	3.09104	1	4.1922	13.4675	0.744132	25.0407	0.749489	23.6075	0.202843	13	2.01519	0	34	0.083864	0.660268	0	0.534114
795	2010	0	0.418391	3.56756e-05	7.88043	2.63906	0	1.92721	12.8669	0.028987	21.0795	0.820811	20.4235	0.0213251	10	1.76523	0	488	0.005131	0.023856	0		0
795	2011	0	0.849258	2.67558e-05	7.82525	2.70805	0	1.14416	13.085	0.065346	21.1729	0.765506	21.0382	0.0358722	21	2.83401	0	587	0.012298	0.053048	0	0.028987	0
795	2012	0	0.0287467	2.67558e-05	7.49554	2.77259	0	1.25768	13.5532	0.069133	21.2958	0.784707	21.0666	0.0406	11	1.62578	0	609	0.012803	0.05633	0	0.065346	0
795	2013	0	-0.36944	2.67558e-05	7.34148	2.83321	0	1.72555	13.3955	0.042797	21.151	0.854923	20.6054	0.032356	2	0.355809	0	524	0.006715	0.036082	0	0.069133	0
795	2014	0	-0.123111	2.15965e-05	7.57353	2.89037	0	2.34176	13.4468	0.032758	21.325	0.572082	20.4741	0.0204207	6	1.53139	0	738	0.006263	0.026495	0	0.042797	0
795	2015	0	0.445706	0.00389897	7.83082	2.94444	0	1.71001	13.0362	0.115107	21.3792	0.382267	20.8427	0.0505838	7	1.58228	1	678	0.017174	0.097933	0	0.032758	0
795	2016	0	0.465252	0.00306001	8.07683	2.99573	0	1.52938	13.1555	0.05394	21.6495	0.20797	21.2247	0.0892456	10	1.77022	1	732	0.008571	0.045369	0	0.115107	0
795	2017	0	0.124798	0.00306001	8.133	3.04452	0	1.41356	13.1758	0.071033	21.6884	0.199601	21.3423	0.100154	5	1.01153	1	706	0.009433	0.0616	0	0.05394	0
795	2018	0	0.149712	0.00306001	8.03398	3.09104	0	1.33738	13.3945	0.089405	21.7725	0.222516	21.4818	0.106505	10	1.58253	1	1000	0.017818	0.071587	0	0.071033	0
795	2019	0	0.17686	0.00267712	8.12445	3.13549	0	1.37198	13.5161	0.143501	21.9609	0.309282	21.6446	0.125056	7	1.17332	1	1066	0.021453	0.122048	0	0.089405
797	2010	0	-0.310047	0.000158471	7.92117	3.13549	0	2.76214	14.2247	0.117229	22.3721	0.707431	21.3561	0	8	1.11266	0	564	0.015638	0.101591	0		0
797	2011	0	-0.243495	0.000158471	7.84346	3.17805	0	3.94875	14.4868	0.113199	22.4504	0.729406	21.077	0	11	1.55126	0	369	0.013754	0.099445	0	0.117229	0
797	2012	0	0.657448	0.000158471	8.01533	3.21888	0	2.84155	14.4947	0.259495	22.6266	0.760847	21.5823	0	2	1.15141	0	527	0.043699	0.215796	0	0.113199	0
797	2013	0	0.0106184	0.000158471	8.12445	3.2581	0	2.97842	14.4836	0.166886	22.6842	0.761953	21.5929	0	10	2.09424	0	957	0.023114	0.143772	0	0.259495	0
797	2014	0	-0.109914	0.000165597	8.12445	3.29584	0	3.74724	14.5765	0.076506	22.7974	0.783546	21.4764	0	7	1.49222	0	800	0.009257	0.067249	0	0.166886	0
797	2015	0	0.134349	6.79133e-05	8.78401	3.3322	0	4.14659	14.1473	0.149232	23.0248	0.861614	21.6025	0	7	1.51811	0	869	0.029279	0.119953	0	0.076506	0
797	2016	0	0.0673198	6.83156e-05	8.30795	3.3673	0	4.24235	14.7402	0.23528	23.1127	0.786772	21.6676	0	12	1.91418	0	1185	0.025857	0.209423	0	0.149232	0
797	2017	0	0.622434	0.00113601	8.60429	3.4012	0	3.66588	14.7695	0.38668	23.4506	0.640025	22.1516	0	6	1.26796	0	1066	0.062101	0.324579	0	0.23528	0
797	2018	0	0.166843	0.000902386	8.24774	3.43399	0	3.24592	15.1306	0.297317	23.4833	0.630874	22.3059	0.00467956	15	2.1645	0	739	0.051198	0.246119	0	0.38668	0
797	2019	0	0.0735438	0.000992259	8.41538	3.43399	0	3.87961	15.2337	0.372019	23.7326	0.707175	22.3768	0.00657565	12	2.10047	0	822	0.069344	0.302675	0	0.297317
799	2010	0	0.53599	0	6.77308	2.63906	0	2.30219	13.7114	0.026047	20.9782	0.414055	20.1443	0.0003	12	1.53629	0	681	0.005144	0.020903	0		0
799	2011	0	0.71606	0	7.17931	2.70805	0	2.23407	14.031	0.047196	21.4882	0.361573	20.6843	0.0173475	21	2.81955	0	902	0.006758	0.040438	0	0.026047	0
799	2012	0	0.717695	0	7.66716	2.77259	0	1.53917	13.7076	0.028839	21.6566	0.256357	21.2253	0.0270282	18	2.30621	0	1271	0.004037	0.024802	0	0.047196	0
799	2013	0	-0.501876	0	7.56631	2.83321	0	3.18023	13.4993	0.023549	21.5013	0.179146	20.3444	0.0193039	9	1.31579	0	1324	0.004531	0.019018	0	0.028839	0
799	2014	0	-0.432567	0	7.01302	2.89037	0	5.42345	13.947	0.012038	21.4685	0.200932	19.7778	0.00045205	11	2.27132	0	1368	0.001445	0.010593	0	0.023549	0
799	2015	0	0.547624	0	7.02554	0	0	3.79388	14.0652	0.029437	21.5479	0.229366	20.2145	0.00135453	8	1.64339	0	1452	0.00531	0.024127	0	0.012038	0
799	2016	0	0.0891948	0	6.88141	2.99573	0	3.60509	14.3048	0.028995	21.5823	0.214326	20.2999	0	9	1.5932	0	1611	0.003761	0.025234	0	0.029437	0
799	2017	0	0.34127	0	7.03174	3.04452	0	2.89382	14.3077	0.036189	21.6561	0.210903	20.5935	0	9	1.56114	0	1785	0.005693	0.030496	0	0.028995	0
799	2018	0	0.351294	0	7.25064	3.09104	0	2.41814	14.2119	0.069144	21.7776	0.24056	20.8946	0.0035102	6	0.826902	0	1995	0.009445	0.059699	0	0.036189	0
799	2019	0	0.273842	0	7.42655	3.13549	0	2.13544	14.1996	0.092698	21.8953	0.247207	21.1366	0.00973644	5	0.753012	0	2087	0.013534	0.079164	0	0.069144
800	2010	0	0.346587	9.8126e-07	8.96648	2.63906	1	0.473082	14.2947	1.63653	23.5954	0.504913	24.3439	0.427	6	1.24714	1	317	0.278865	1.35767	0		0
800	2011	0	-0.126008	9.8126e-07	8.99999	2.70805	1	0.498452	14.0516	1.00527	23.5129	0.486026	24.2092	0.621	8	1.45322	1	346	0.183763	0.821505	0	1.63653	0
800	2012	0	-0.283829	9.8126e-07	8.91731	2.77259	1	0.697719	13.9856	1.04696	23.5154	0.53414	23.8754	0.637	7	1.14698	1	496	0.144166	0.902789	0	1.00527	0
800	2013	0	0.268987	9.8126e-07	8.83826	2.83321	1	0.710138	14.3205	1.69159	23.7713	0.591795	24.1136	0.654	4	0.834899	1	453	0.20722	1.48438	0	1.04696
800	2015	0	-0.243329	0	8.92052	2.94444	1	0.70411	13.9837	0.81577	23.6158	0.515193	23.9666	0.426521	2	0.338352	1	600	0.128076	0.687694	0		0
800	2016	0	-0.137921	0	8.96699	2.99573	1	0.862509	14.1202	1.25565	23.6703	0.597165	23.8182	0.562045	5	0.808016	1	638	0.184706	1.07095	0	0.81577	0
800	2017	0	0.236076	0	8.85752	3.04452	1	0.677294	14.2288	1.03303	23.6405	0.571607	24.0301	0.397588	2	0.405515	1	620	0.202886	0.83014	0	1.25565	0
800	2018	0	-0.0650132	0	8.83506	3.09104	1	0.729818	14.1753	0.925474	23.6479	0.563353	23.9629	0.712759	14	1.93157	1	646	0.181671	0.743803	0	1.03303	0
800	2019	0	0.0838358	0	8.83797	3.13549	1	0.710489	14.1829	11.8475	23.7016	0.587124	24.0434	1.07383	2	0.295116	1	652	1.62667	10.2209	0	0.925474
801	2010	0	2.67308	0	8.74815	2.89037	1	0.702179	12.5794	0.101952	21.5722	0.650275	21.9257	0.0610996	12	1.98151	1	347	0.017332	0.08462	0		0
801	2011	0	-0.328562	0	8.19836	2.94444	1	0.944232	13.0277	0.100753	21.47	0.588181	21.5274	0.0150141	12	1.66991	1	402	0.010186	0.090567	0	0.101952	0
801	2012	0	0.233587	0	8.32555	2.99573	1	1.02902	13.2716	0.108972	21.7659	0.506198	21.7373	0.0723588	13	1.83409	1	422	0.019778	0.089194	0	0.100753	0
801	2013	0	-0.103751	1.08722e-05	8.10621	3.04452	1	1.29081	13.52	0.161473	21.883	0.539606	21.6278	0.0936678	7	1.1127	1	433	0.022073	0.1394	0	0.108972	0
801	2014	0	-0.0939301	8.15416e-06	8.24827	3.09104	1	1.33554	13.2877	0.277539	21.8185	0.482847	21.5291	0.0980976	4	0.742666	1	194	0.043268	0.234271	0	0.161473	0
801	2015	0	0.489757	0	8.545	3.13549	1	1.4266	13.5843	0.175232	22.283	0.517891	21.9277	0.234073	8	1.40895	1	233	0.024813	0.150419	0	0.277539	0
801	2016	0	0.17412	0	8.50431	3.17805	1	1.30464	13.7114	0.187537	22.3542	0.532696	22.0883	0.239441	7	1.09495	1	227	0.023142	0.164395	0	0.175232	0
801	2017	0	-0.19168	0	8.47512	3.21888	1	1.5783	13.7195	0.19787	22.3318	0.526438	21.8755	0.189517	7	1.3346	1	229	0.031837	0.166033	0	0.187537	0
801	2018	0	0.198979	0	8.42814	3.2581	1	1.4262	13.8631	0.252811	22.412	0.550798	22.0569	0.252126	11	1.66945	1	517	0.039514	0.213297	0	0.19787	0
801	2019	0	-0.212388	0	8.3777	3.29584	1	1.82832	13.9266	0.167727	22.4216	0.554058	21.8182	0.25222	5	0.902039	1	493	0.023633	0.144094	0	0.252811
807	2010	0	0.406219	8.86308e-05	8.27385	2.56495	1	1.62295	13.9144	0.287396	23.1989	0.616878	22.7147	0.00588563	12	1.82426	1	69	0.029774	0.257622	0		0
[truncated: 15,968 more rows]
